# Supplementary material for: Meta-analysis data for the literature on dividend smoothing
Source: Data Brief. 2019 Jan 6;22:815–20. doi: 10.1016/j.dib.2019.01.002 (PMC6362866; doi:10.1016/j.dib.2019.01.002)
Supplement: Supplementary file 2 — Supplementary material [file mmc2.xlsx]

## Sheet: Dataset
Identifier	Dividend smoothing coefficient	Precision	Study design characteristics
			General characteristics			Control variables					Earnings measure	Estimation techniques				Industries			Country indicators
Study ID	Dividend smoothing (d)	Standard error (se)	Post 1998	Working paper	No. of years	Debt	Ownership	Size	Other control variable	Lintner classical	Cash flow	OLS	GMM	Fixed effects	Other estimators	Service and consumer goods	Financial firms	Industry firms	EU	Developing country	US	UK	Other countries
1	0.8892	0.042896	1	0	2	0	1	0	0	0	0	1	0	0	0	1	0	0	0	1	0	0	0
2	2.3906	0.639033	0	0	14	0	0	0	0	1	1	1	0	0	0	0	0	0	0	1	0	0	0
2	1.4045	0.158131	0	0	14	0	0	0	0	1	1	1	0	0	0	0	0	0	0	1	0	0	0
2	0.3812	0.196819	0	0	14	0	0	0	0	1	1	1	0	0	0	0	0	0	0	1	0	0	0
2	1.5254	0.548491	0	0	14	0	0	0	0	1	1	1	0	0	0	0	0	0	0	1	0	0	0
2	1.08632	0.090246	0	0	14	0	0	0	0	1	1	1	0	0	0	0	0	0	0	1	0	0	0
2	2.518	0.296369	0	0	14	0	0	0	0	1	1	1	0	0	0	0	0	0	0	1	0	0	0
3	0.48	0.014517	1	1	6	0	0	0	0	1	0	0	0	0	1	0	0	0	0	1	0	0	0
3	0.77	0.092	1	1	6	0	0	0	0	1	0	0	1	0	0	0	0	0	0	1	0	0	0
3	0.7	0.019284	1	1	6	0	0	0	0	1	0	0	0	1	0	0	0	0	0	1	0	0	0
3	0.52	0.016327	1	1	6	0	0	0	0	1	0	0	0	1	0	0	0	0	0	1	0	0	0
3	0.37	0.019321	1	1	6	0	0	0	0	1	0	1	0	0	0	0	0	0	0	1	0	0	0
3	0.42	0.015934	1	1	6	0	0	0	0	1	0	0	0	0	1	0	0	0	0	1	0	0	0
3	0.73	0.01759	1	1	6	0	0	0	0	1	0	0	0	1	0	0	0	0	0	1	0	0	0
3	0.42	0.019269	1	1	6	0	0	0	0	1	0	1	0	0	0	0	0	0	0	1	0	0	0
3	0.63	0.019271	1	1	6	0	0	0	0	1	0	1	0	0	0	0	0	0	0	1	0	0	0
3	0.59	0.193396	1	1	6	0	0	0	0	1	0	0	1	0	0	0	0	0	0	1	0	0	0
3	0.38	0.020106	1	1	6	0	0	0	0	1	0	0	0	0	1	0	0	0	0	1	0	0	0
3	0.37	0.187817	1	1	6	0	0	0	0	1	0	0	1	0	0	0	0	0	0	1	0	0	0
4	0.48	0.014517	1	0	6	0	0	0	0	1	0	0	0	0	1	0	0	0	0	1	0	0	0
4	0.37	0.187817	1	0	6	0	0	0	0	1	0	0	1	0	0	0	0	0	0	1	0	0	0
4	0.76	0.049771	1	0	6	1	1	1	1	0	0	0	0	0	1	0	0	0	0	1	0	0	0
4	0.76	0.056886	1	0	6	1	1	1	1	0	0	0	0	1	0	0	0	0	0	1	0	0	0
4	0.38	0.020106	1	0	6	0	0	0	0	1	0	0	0	0	1	0	0	0	0	1	0	0	0
4	0.73	0.01759	1	0	6	0	0	0	0	1	0	0	0	1	0	0	0	0	0	1	0	0	0
4	0.7	0.019284	1	0	6	0	0	0	0	1	0	0	0	1	0	0	0	0	0	1	0	0	0
4	0.71	0.057074	1	0	6	1	1	1	1	0	0	0	0	1	0	0	0	0	0	1	0	0	0
4	0.03	0.022388	1	0	6	1	1	1	1	0	0	0	1	0	0	0	0	0	0	1	0	0	0
4	0.714	0.016551	1	0	6	1	1	1	1	0	0	1	0	0	0	0	0	0	0	1	0	0	0
4	0.77	0.092	1	0	6	0	0	0	0	1	0	0	1	0	0	0	0	0	0	1	0	0	0
4	0.37	0.019321	1	0	6	0	0	0	0	1	0	1	0	0	0	0	0	0	0	1	0	0	0
4	0.72	0.012335	1	0	6	1	1	1	1	0	0	0	0	0	1	0	0	0	0	1	0	0	0
4	0.42	0.019269	1	0	6	0	0	0	0	1	0	1	0	0	0	0	0	0	0	1	0	0	0
4	0.84	0.06846	1	0	6	1	1	1	1	0	0	1	0	0	0	0	0	0	0	1	0	0	0
4	0.03	0.017544	1	0	6	1	1	1	1	0	0	0	1	0	0	0	0	0	0	1	0	0	0
5	0.0894	0.007274	0	0	19	0	0	0	0	1	0	0	0	1	0	0	0	0	0	0	1	0	0
6	0.771	0.14	1	0	10	0	0	1	1	0	0	1	0	0	0	0	1	0	0	0	0	0	1
6	0.778	0.073	1	0	13	0	0	1	1	0	0	1	0	0	0	0	1	0	0	0	0	0	1
6	0.722	0.103	1	0	10	0	0	1	1	0	0	1	0	0	0	0	1	0	0	0	0	0	1
6	0.738	0.14	1	0	10	0	0	1	1	0	0	1	0	0	0	0	1	0	0	0	0	0	1
6	0.961	0.058	1	0	17	0	0	1	1	0	0	1	0	0	0	0	1	0	0	0	0	0	1
6	1.017	0.065	1	0	17	0	0	1	1	0	1	1	0	0	0	0	1	0	0	0	0	0	1
6	0.833	0.095	1	0	10	0	0	1	1	0	1	1	0	0	0	0	1	0	0	0	0	0	1
6	1.163	0.053	1	0	17	0	0	1	1	0	1	1	0	0	0	0	1	0	0	0	0	0	1
6	0.782	0.079	1	0	17	0	0	1	1	0	0	1	0	0	0	0	1	0	0	0	0	0	1
6	1.372	0.097	1	0	10	0	0	1	1	0	1	1	0	0	0	0	1	0	0	0	0	0	1
6	0.936	0.153	1	0	10	0	0	1	1	0	1	1	0	0	0	0	1	0	0	0	0	0	1
6	0.767	0.087	1	0	10	0	0	1	1	0	1	1	0	0	0	0	1	0	0	0	0	0	1
6	0.398	0.092	1	0	10	0	0	1	1	0	0	1	0	0	0	0	1	0	0	0	0	0	1
6	0.977	0.06	1	0	13	0	0	1	1	0	1	1	0	0	0	0	1	0	0	0	0	0	1
7	0.487	0.063255	1	0	6	0	0	0	0	1	0	1	0	0	0	0	0	0	0	1	0	0	0
7	0.272	0.05222	1	0	6	0	0	0	1	0	1	1	0	0	0	0	0	0	0	1	0	0	0
7	0.779	0.11595	1	0	6	0	0	0	1	0	1	1	0	0	0	0	0	0	0	1	0	0	0
7	0.247	0.051224	1	0	6	0	0	0	0	1	0	1	0	0	0	0	0	0	0	1	0	0	0
7	0.782	0.112255	1	0	6	0	0	0	0	1	0	1	0	0	0	0	0	0	0	1	0	0	0
7	0.509	0.063659	1	0	6	0	0	0	1	0	1	1	0	0	0	0	0	0	0	1	0	0	0
7	0.469	0.074789	1	0	6	0	0	0	0	1	1	1	0	0	0	0	0	0	0	1	0	0	0
8	0.7445	0.028745	1	0	10	0	0	0	1	0	0	0	0	0	1	0	0	0	0	0	0	0	1
8	0.7428	0.028558	1	0	10	0	0	0	0	1	0	0	0	0	1	0	0	0	0	0	0	0	1
9	0.3534	0.096928	1	0	10	0	0	0	0	1	0	0	0	1	0	0	0	0	0	1	0	0	0
9	0.571	0.15661	1	0	10	0	0	0	0	1	0	1	0	0	0	0	0	0	0	1	0	0	0
9	0.5609	0.15384	1	0	10	0	0	0	0	1	0	0	0	0	1	0	0	0	0	1	0	0	0
10	0.652	0.011	1	0	17	0	0	0	0	1	1	0	0	1	0	0	0	0	0	0	0	1	0
10	0.337	0.008	1	0	17	0	0	0	0	1	0	0	0	1	0	0	0	0	0	0	0	1	0
10	0.485	0.007	1	0	17	0	0	0	0	1	0	0	0	0	1	0	0	0	0	0	0	1	0
10	0.886	0.007	1	0	17	0	0	0	0	1	1	0	1	0	0	0	0	0	0	0	0	1	0
10	0.259	0.011	1	0	17	0	0	0	0	1	0	0	1	0	0	0	0	0	0	0	0	1	0
10	0.263	0.007	1	0	17	0	0	0	0	1	0	0	1	0	0	0	0	0	0	0	0	1	0
10	0.883	0.007	1	0	17	0	0	0	0	1	1	0	1	0	0	0	0	0	0	0	0	1	0
10	0.653	0.011	1	0	17	0	0	0	0	1	1	0	0	1	0	0	0	0	0	0	0	1	0
11	0.7465	0.050995	0	0	16	0	0	0	0	1	0	0	0	0	1	0	0	0	0	0	0	0	1
12	0.0588	0.021109	0	0	16	0	0	0	0	1	0	0	0	0	1	0	1	0	0	0	0	0	1
13	0.3218	0.062	1	1	8	0	0	0	1	0	0	0	1	0	0	0	0	0	0	0	0	0	1
13	-0.0294	0.07	1	1	8	0	0	0	0	1	0	0	0	1	0	0	0	0	0	0	0	0	1
13	-0.0303	0.07	1	1	8	0	0	0	1	0	0	0	0	1	0	0	0	0	0	0	0	0	1
13	0.3173	0.062	1	1	8	0	0	0	0	1	0	0	1	0	0	0	0	0	0	0	0	0	1
13	0.2282	0.048	1	1	8	0	0	0	0	1	0	0	0	1	0	0	0	0	0	0	0	0	1
13	0.2247	0.049	1	1	8	0	0	0	1	0	0	0	1	0	0	0	0	0	0	0	0	0	1
13	0.4556	0.072	1	1	8	0	0	0	0	1	0	0	1	0	0	0	0	0	0	0	0	0	1
13	0.2263	0.048	1	1	8	0	0	0	1	0	0	0	0	1	0	0	0	0	0	0	0	0	1
13	0.2266	0.043	1	1	8	0	0	0	0	1	0	0	1	0	0	0	0	0	0	0	0	0	1
13	0.2449	0.062	1	1	8	0	0	0	0	1	0	0	0	1	0	0	0	0	0	0	0	0	1
13	0.2441	0.062	1	1	8	0	0	0	1	0	0	0	0	1	0	0	0	0	0	0	0	0	1
13	0.4529	0.07	1	1	8	0	0	0	1	0	0	0	1	0	0	0	0	0	0	0	0	0	1
14	0.7273	0.1468	1	0	11	0	0	0	0	1	0	1	0	0	0	0	0	1	0	1	0	0	0
14	0.5947	0.13	1	0	11	0	0	0	0	1	0	1	0	0	0	0	0	0	0	1	0	0	0
14	0.5758	0.1349	1	0	11	0	0	0	0	1	0	1	0	0	0	0	0	0	0	1	0	0	0
15	0.6573	0.154	1	0	11	0	0	0	0	1	0	1	0	0	0	0	1	0	0	1	0	0	0
15	0.6163	0.2133	1	0	11	0	0	0	0	1	0	1	0	0	0	0	1	0	0	1	0	0	0
15	0.5738	0.133	1	0	11	0	0	0	0	1	0	1	0	0	0	0	1	0	0	1	0	0	0
15	0.5546	0.0971	1	0	11	0	0	0	0	1	0	1	0	0	0	0	1	0	0	1	0	0	0
15	0.5986	0.1116	1	0	11	0	0	0	0	1	0	1	0	0	0	0	1	0	0	1	0	0	0
15	0.095	0.1741	1	0	11	0	0	0	0	1	0	1	0	0	0	0	1	0	0	1	0	0	0
15	0.576	0.1651	1	0	11	0	0	0	0	1	0	1	0	0	0	0	1	0	0	1	0	0	0
16	0.791	0.059	0	0	22	0	0	0	0	1	0	1	0	0	0	0	0	0	1	0	0	0	0
16	0.668	0.085	0	0	22	0	0	0	0	1	1	0	0	1	0	0	0	0	1	0	0	0	0
16	0.79	0.066	0	0	22	0	0	0	0	0	0	1	0	0	0	0	0	0	1	0	0	0	0
16	0.576	0.162	0	0	22	0	0	0	0	1	1	0	1	0	0	0	0	0	1	0	0	0	0
16	0.737	0.083	0	0	22	0	0	0	0	0	0	0	1	0	0	0	0	0	1	0	0	0	0
16	0.64	0.08	0	0	22	0	0	0	0	1	0	0	0	1	0	0	0	0	1	0	0	0	0
16	0.509	0.135	0	0	22	0	0	0	0	0	0	0	1	0	0	0	0	0	1	0	0	0	0
16	0.661	0.091	0	0	22	0	0	0	0	0	1	0	0	1	0	0	0	0	1	0	0	0	0
16	0.52	0.13	0	0	22	0	0	0	0	0	0	0	1	0	0	0	0	0	1	0	0	0	0
16	0.549	0.16	0	0	22	0	0	0	0	0	1	0	1	0	0	0	0	0	1	0	0	0	0
16	0.763	0.104	0	0	22	0	0	0	0	1	1	0	1	0	0	0	0	0	1	0	0	0	0
16	0.828	0.065	0	0	22	0	0	0	0	1	1	1	0	0	0	0	0	0	1	0	0	0	0
16	0.79	0.064	0	0	22	0	0	0	0	0	0	1	0	0	0	0	0	0	1	0	0	0	0
16	0.835	0.07	0	0	22	0	0	0	0	0	1	1	0	0	0	0	0	0	1	0	0	0	0
16	0.727	0.084	0	0	22	0	0	0	0	1	0	0	1	0	0	0	0	0	1	0	0	0	0
16	0.631	0.085	0	0	22	0	0	0	0	0	0	0	0	1	0	0	0	0	1	0	0	0	0
16	0.626	0.087	0	0	22	0	0	0	0	0	0	0	0	1	0	0	0	0	1	0	0	0	0
16	0.529	0.136	0	0	22	0	0	0	0	1	0	0	1	0	0	0	0	0	1	0	0	0	0
16	0.725	0.084	0	0	22	0	0	0	0	0	0	0	1	0	0	0	0	0	1	0	0	0	0
16	0.772	0.102	0	0	22	0	0	0	0	0	1	0	1	0	0	0	0	0	1	0	0	0	0
17	0.496	0.061	0	0	22	0	1	0	1	0	1	0	1	0	0	0	0	0	1	0	0	0	0
17	0.436	0.051	0	0	22	0	1	0	0	0	1	0	1	0	0	0	0	0	1	0	0	0	0
17	0.756	0.056	0	0	22	0	1	0	0	0	1	1	0	0	0	0	0	0	1	0	0	0	0
17	0.758	0.056	0	0	22	0	1	0	0	0	1	1	0	0	0	0	0	0	1	0	0	0	0
17	0.501	0.064	0	0	22	0	1	0	1	0	1	0	1	0	0	0	0	0	1	0	0	0	0
17	0.758	0.056	0	0	22	0	1	0	0	0	1	1	0	0	0	0	0	0	1	0	0	0	0
17	0.452	0.077	0	0	22	0	1	0	0	0	1	0	1	0	0	0	0	0	1	0	0	0	0
17	0.44	0.064	0	0	22	0	1	0	0	0	1	0	1	0	0	0	0	0	1	0	0	0	0
17	0.756	0.056	0	0	22	0	1	0	0	0	1	1	0	0	0	0	0	0	1	0	0	0	0
17	0.439	0.063	0	0	22	0	1	0	0	0	1	0	1	0	0	0	0	0	1	0	0	0	0
17	0.44	0.062	0	0	22	0	1	0	0	0	1	0	1	0	0	0	0	0	1	0	0	0	0
17	0.47	0.065	0	0	22	0	1	0	0	0	1	0	1	0	0	0	0	0	1	0	0	0	0
17	0.758	0.056	0	0	22	0	1	0	0	0	1	1	0	0	0	0	0	0	1	0	0	0	0
17	0.542	0.073	0	0	22	0	1	0	1	0	1	0	1	0	0	0	0	0	1	0	0	0	0
17	0.759	0.055	0	0	22	0	1	0	0	0	1	1	0	0	0	0	0	0	1	0	0	0	0
17	0.758	0.056	0	0	22	0	1	0	0	0	1	1	0	0	0	0	0	0	1	0	0	0	0
17	0.49	0.068	0	0	22	0	0	0	0	0	1	0	1	0	0	0	0	0	1	0	0	0	0
17	0.758	0.056	0	0	22	0	1	0	0	0	1	1	0	0	0	0	0	0	1	0	0	0	0
17	0.477	0.071	0	0	22	0	1	0	0	0	1	0	1	0	0	0	0	0	1	0	0	0	0
18	0.802	0.116401	1	0	21	0	0	0	0	1	0	1	0	0	0	0	0	0	1	0	0	0	0
18	0.666	0.108117	1	0	21	0	0	0	0	1	0	0	0	1	0	0	0	0	1	0	0	0	0
18	0.681	0.114454	1	0	21	0	0	0	0	1	0	0	1	0	0	0	0	0	1	0	0	0	0
19	0.6996	0.052641	1	0	11	0	0	0	0	1	0	1	0	0	0	0	0	0	0	1	0	0	0
19	0.6361	0.040387	1	0	11	0	0	0	0	1	0	1	0	0	0	0	0	0	0	1	0	0	0
19	0.6179	0.053498	1	0	11	0	0	0	1	0	0	1	0	0	0	0	0	0	0	1	0	0	0
19	0.7846	0.016038	1	0	11	0	0	0	1	0	0	1	0	0	0	0	0	0	0	1	0	0	0
19	0.7904	0.014236	1	0	11	0	0	0	1	0	0	1	0	0	0	0	0	0	0	1	0	0	0
19	0.6621	0.025329	1	0	11	0	0	0	0	1	0	1	0	0	0	0	0	0	0	1	0	0	0
19	0.6589	0.032394	1	0	11	0	0	0	0	1	0	1	0	0	0	0	0	0	0	1	0	0	0
19	0.5757	0.091672	1	0	11	0	0	0	1	0	0	1	0	0	0	0	0	0	0	1	0	0	0
19	0.6718	0.018983	1	0	11	0	0	0	1	0	0	1	0	0	0	0	0	0	0	1	0	0	0
20	0.467	0.157227	1	0	10	0	0	0	0	1	0	0	1	0	0	0	1	0	0	0	0	0	1
20	0.347	0.034995	1	0	10	0	0	0	0	0	0	0	1	0	0	0	1	0	0	0	0	0	1
20	0.482	0.164444	1	0	10	0	0	0	0	0	0	0	1	0	0	0	1	0	0	0	0	0	1
20	0.321	0.172774	1	0	10	0	0	0	0	1	0	0	1	0	0	0	1	0	0	0	0	0	1
21	0.657	0.048	0	0	14	1	0	1	1	0	0	0	1	0	0	0	0	0	0	0	0	0	1
22	0.450415	0.006605	1	1	10	0	0	0	0	1	0	1	0	0	0	0	0	0	0	0	0	0	0
22	0.726144	0.002247	1	1	17	0	0	0	0	1	0	1	0	0	0	0	0	0	0	0	1	0	0
23	0.432	0.155787	1	0	7	0	0	0	0	1	0	1	0	0	0	0	0	0	0	0	0	0	1
23	0.668	0.091059	0	0	12	0	0	0	0	1	0	1	0	0	0	0	0	0	0	0	0	0	1
24	0.408621	0.112074	1	0	5	0	0	0	1	0	0	0	0	1	0	0	0	1	0	0	0	0	1
24	1.307	0.358475	1	0	1	0	0	0	0	1	1	1	0	0	0	0	0	1	0	0	0	0	1
24	1.122	0.307734	1	0	1	0	0	0	1	0	0	1	0	0	0	0	0	1	0	0	0	0	1
24	0.912	0.250137	1	0	1	0	0	0	0	1	1	1	0	0	0	0	0	1	0	0	0	0	1
24	1.33	0.364783	1	0	1	0	0	0	1	0	0	1	0	0	0	0	0	1	0	0	0	0	1
24	1.513	0.414975	1	0	1	0	0	0	1	0	0	1	0	0	0	0	0	1	0	0	0	0	1
24	1.266	0.34723	1	0	1	0	0	0	0	1	0	1	0	0	0	0	0	1	0	0	0	0	1
24	0.74	0.202962	1	0	1	0	0	0	1	0	0	1	0	0	0	0	0	1	0	0	0	0	1
24	0.569	0.156061	1	0	1	0	0	0	1	0	0	1	0	0	0	0	0	1	0	0	0	0	1
24	1.263	0.346407	1	0	1	0	0	0	0	1	1	1	0	0	0	0	0	1	0	0	0	0	1
24	0.398366	0.109261	1	0	5	0	0	0	0	1	1	0	0	1	0	0	0	1	0	0	0	0	1
24	0.774	0.212287	1	0	1	0	0	0	0	1	0	1	0	0	0	0	0	1	0	0	0	0	1
24	0.31428	0.086198	1	0	5	0	0	0	1	0	0	0	0	1	0	0	0	1	0	0	0	0	1
24	0.723	0.1983	1	0	1	0	0	0	1	0	0	1	0	0	0	0	0	1	0	0	0	0	1
24	0.828	0.227098	1	0	1	0	0	0	1	0	0	1	0	0	0	0	0	1	0	0	0	0	1
24	0.865	0.237246	1	0	1	0	0	0	1	0	0	1	0	0	0	0	0	1	0	0	0	0	1
24	0.938	0.257268	1	0	1	0	0	0	0	1	0	1	0	0	0	0	0	1	0	0	0	0	1
24	0.765	0.209819	1	0	1	0	0	0	0	1	0	1	0	0	0	0	0	1	0	0	0	0	1
24	1.286	0.352715	1	0	1	0	0	0	0	1	0	1	0	0	0	0	0	1	0	1	0	0	1
24	0.756	0.207351	1	0	1	0	0	0	0	1	1	1	0	0	0	0	0	1	0	0	0	0	1
24	1.285	0.352441	1	0	1	0	0	0	1	0	0	1	0	0	0	0	0	1	0	0	0	0	1
24	1.334	0.36588	1	0	1	0	0	0	1	0	0	1	0	0	0	0	0	1	0	0	0	0	1
24	0.102233	0.02804	1	0	5	0	0	0	0	1	0	0	0	1	0	0	0	1	0	0	0	0	1
24	0.747	0.204882	1	0	1	0	0	0	0	1	1	1	0	0	0	0	0	1	0	0	0	0	1
25	1.018	0.085714	0	0	27	0	0	0	0	0	0	1	0	0	0	0	1	1	1	0	0	0	0
25	0.869	0.098496	0	0	27	0	0	0	0	0	0	1	0	0	0	0	1	1	1	0	0	0	0
25	0.804	0.04109	0	0	27	0	0	0	0	1	0	1	0	0	0	0	1	1	1	0	0	0	0
25	0.653	0.073053	0	0	27	0	0	0	0	1	0	1	0	0	0	0	1	1	1	0	0	0	0
25	0.74	0.044068	0	0	27	0	0	0	0	1	0	1	0	0	0	0	1	1	1	0	0	0	0
25	0.751	0.088298	0	0	27	0	0	0	0	1	0	1	0	0	0	0	1	1	1	0	0	0	0
25	0.845	0.098101	0	0	27	0	0	0	0	1	0	1	0	0	0	0	1	1	1	0	0	0	0
25	0.82	0.087379	0	0	27	0	0	0	0	1	0	1	0	0	0	0	1	1	1	0	0	0	0
26	0.67	0.09051	1	0	19	0	0	0	1	0	0	1	0	0	0	0	0	0	0	1	0	0	0
26	0.623	0.103401	1	0	19	0	0	0	1	0	0	1	0	0	0	0	0	0	0	1	0	0	0
26	0.67	0.09051	1	0	19	0	0	0	1	0	0	1	0	0	0	0	0	0	0	1	0	0	0
26	0.54	0.126166	1	0	19	0	0	0	1	0	0	1	0	0	0	0	0	0	0	1	0	0	0
26	0.78	0.06034	1	0	19	0	0	0	1	0	0	1	0	0	0	0	0	0	0	1	0	0	0
26	0.8	0.054855	1	0	19	0	0	0	1	0	0	1	0	0	0	0	0	0	0	1	0	0	0
26	0.538	0.126714	1	0	19	0	0	0	1	0	0	1	0	0	0	0	0	0	0	1	0	0	0
26	0.63	0.101481	1	0	19	0	0	0	1	0	0	1	0	0	0	0	0	0	0	1	0	0	0
26	0.76	0.065826	1	0	19	0	0	0	1	0	0	1	0	0	0	0	0	0	0	1	0	0	0
26	0.766	0.06418	1	0	19	0	0	0	1	0	0	1	0	0	0	0	0	0	0	1	0	0	0
26	0.57	0.117937	1	0	19	0	0	0	1	0	0	1	0	0	0	0	0	0	0	1	0	0	0
26	0.72	0.076796	1	0	19	0	0	0	1	0	0	1	0	0	0	0	0	0	0	1	0	0	0
26	0.71	0.079539	1	0	19	0	0	0	1	0	0	1	0	0	0	0	0	0	0	1	0	0	0
26	0.46	0.148108	1	0	19	0	0	0	1	0	0	1	0	0	0	0	0	0	0	1	0	0	0
26	0.52	0.131651	1	0	19	0	0	0	1	0	0	1	0	0	0	0	0	0	0	1	0	0	0
26	0.66	0.093253	1	0	19	0	0	0	1	0	0	1	0	0	0	0	0	0	0	1	0	0	0
26	0.6	0.109709	1	0	19	0	0	0	1	0	0	1	0	0	0	0	0	0	0	1	0	0	0
26	0.63	0.101481	1	0	19	0	0	0	1	0	0	1	0	0	0	0	0	0	0	1	0	0	0
26	0.62	0.104224	1	0	19	0	0	0	1	0	0	1	0	0	0	0	0	0	0	1	0	0	0
26	0.729	0.074328	1	0	19	0	0	0	1	0	0	1	0	0	0	0	0	0	0	1	0	0	0
26	0.66	0.093253	1	0	19	0	0	0	1	0	0	1	0	0	0	0	0	0	0	1	0	0	0
26	0.66	0.093253	1	0	19	0	0	0	1	0	0	1	0	0	0	0	0	0	0	1	0	0	0
26	0.616	0.105321	1	0	19	0	0	0	1	0	0	1	0	0	0	0	0	0	0	1	0	0	0
26	0.554	0.122326	1	0	19	0	0	0	1	0	0	1	0	0	0	0	0	0	0	1	0	0	0
26	0.58	0.115195	1	0	19	0	0	0	1	0	0	1	0	0	0	0	0	0	0	1	0	0	0
26	0.85	0.041141	1	0	19	0	0	0	1	0	0	1	0	0	0	0	0	0	0	1	0	0	0
26	0.751	0.068294	1	0	19	0	0	0	1	0	0	1	0	0	0	0	0	0	0	1	0	0	0
26	0.62	0.104224	1	0	19	0	0	0	1	0	0	1	0	0	0	0	0	0	0	1	0	0	0
26	0.75	0.068568	1	0	19	0	0	0	1	0	0	1	0	0	0	0	0	0	0	1	0	0	0
26	0.865	0.037027	1	0	19	0	0	0	1	0	0	1	0	0	0	0	0	0	0	1	0	0	0
26	0.54	0.126166	1	0	19	0	0	0	1	0	0	1	0	0	0	0	0	0	0	1	0	0	0
26	0.71	0.079539	1	0	19	0	0	0	1	0	0	1	0	0	0	0	0	0	0	1	0	0	0
26	0.71	0.079539	1	0	19	0	0	0	1	0	0	1	0	0	0	0	0	0	0	1	0	0	0
26	0.692	0.084476	1	0	19	0	0	0	1	0	0	1	0	0	0	0	0	0	0	1	0	0	0
26	0.28	0.197477	1	0	19	0	0	0	1	0	0	1	0	0	0	0	0	0	0	1	0	0	0
26	0.5	0.137137	1	0	19	0	0	0	1	0	0	1	0	0	0	0	0	0	0	1	0	0	0
26	0.7	0.082282	1	0	19	0	0	0	1	0	0	1	0	0	0	0	0	0	0	1	0	0	0
26	0.687	0.085848	1	0	19	0	0	0	1	0	0	1	0	0	0	0	0	0	0	1	0	0	0
26	0.72	0.076796	1	0	19	0	0	0	1	0	0	1	0	0	0	0	0	0	0	1	0	0	0
26	0.782	0.059792	1	0	19	0	0	0	1	0	0	1	0	0	0	0	0	0	0	1	0	0	0
26	0.38	0.170049	1	0	19	0	0	0	1	0	0	1	0	0	0	0	0	0	0	1	0	0	0
26	0.806	0.053209	1	0	19	0	0	0	1	0	0	1	0	0	0	0	0	0	0	1	0	0	0
26	0.645	0.097367	1	0	19	0	0	0	1	0	0	1	0	0	0	0	0	0	0	1	0	0	0
26	0.594	0.111355	1	0	19	0	0	0	1	0	0	1	0	0	0	0	0	0	0	1	0	0	0
26	0.6	0.109709	1	0	19	0	0	0	1	0	0	1	0	0	0	0	0	0	0	1	0	0	0
27	0.0722	0.0585	1	1	5	0	0	1	1	0	0	0	0	1	0	0	0	0	0	0	0	1	0
27	0.0329	0.0585	1	1	5	0	0	1	1	0	0	0	0	1	0	0	0	0	0	0	0	1	0
27	-0.002	0.0621	1	1	5	0	0	1	1	0	0	0	0	1	0	0	0	0	0	0	0	1	0
27	0.0557	0.0575	1	1	5	0	0	1	1	0	0	0	0	1	0	0	0	0	0	0	0	1	0
27	0.0016	0.047	1	1	5	0	0	1	1	0	0	0	0	1	0	0	0	0	0	0	0	1	0
27	0.6442	0.023	1	1	5	0	0	1	1	0	0	1	0	0	0	0	0	0	0	0	0	1	0
27	0.0026	0.0467	1	1	5	0	0	1	1	0	0	0	0	1	0	0	0	0	0	0	0	1	0
27	0.0326	0.0578	1	1	5	0	0	1	1	0	0	0	0	1	0	0	0	0	0	0	0	1	0
27	0.8024	0.0418	1	1	5	0	0	1	1	0	0	1	0	0	0	0	0	0	0	0	0	1	0
27	0.0316	0.0582	1	1	5	0	0	1	1	0	0	0	0	1	0	0	0	0	0	0	0	1	0
27	0.004	0.0616	1	1	5	0	0	1	1	0	0	0	0	1	0	0	0	0	0	0	0	1	0
27	0.0286	0.0588	1	1	5	0	0	1	1	0	0	0	0	1	0	0	0	0	0	0	0	1	0
27	0.0007	0.0468	1	1	5	0	0	1	1	0	0	0	0	1	0	0	0	0	0	0	0	1	0
27	0.0256	0.0594	1	1	5	0	0	1	1	0	0	0	0	1	0	0	0	0	0	0	0	1	0
27	0.0282	0.0581	1	1	5	0	0	1	1	0	0	0	0	1	0	0	0	0	0	0	0	1	0
27	-0.0003	0.0623	1	1	5	0	0	1	1	0	0	0	0	1	0	0	0	0	0	0	0	1	0
27	0.0612	0.0591	1	1	5	0	0	1	1	0	0	0	0	1	0	0	0	0	0	0	0	1	0
27	0.0302	0.0491	1	1	5	0	0	1	1	0	0	0	0	1	0	0	0	0	0	0	0	1	0
27	0.6489	0.0226	1	1	5	0	0	1	1	0	0	1	0	0	0	0	0	0	0	0	0	1	0
27	0.0326	0.0578	1	1	5	0	0	1	1	0	0	0	0	1	0	0	0	0	0	0	0	1	0
28	0.352	0.051917	0	1	13	0	0	0	0	1	0	0	0	0	1	0	0	0	1	0	0	0	0
29	0.282	0.330211	1	0	11	0	0	0	0	1	0	1	0	0	0	0	1	0	0	1	0	0	0
29	0.616	0.120407	1	0	11	0	0	0	0	1	0	1	0	0	0	0	1	0	0	1	0	0	0
29	-0.505	0.334659	1	0	11	0	0	0	0	1	0	1	0	0	0	0	1	0	0	1	0	0	0
29	0.622	0.062281	1	0	11	0	0	0	0	1	1	1	0	0	0	0	1	0	0	1	0	0	0
29	-0.145	1.36792	1	0	11	0	0	0	0	1	1	1	0	0	0	0	1	0	0	1	0	0	0
29	0.566	0.124697	1	0	11	0	0	0	0	1	1	1	0	0	0	0	1	0	0	1	0	0	0
29	0.737	0.138222	1	0	11	0	0	0	0	1	0	1	0	0	0	0	1	0	0	1	0	0	0
29	0.409	0.158282	1	0	11	0	0	0	0	1	0	1	0	0	0	0	1	0	0	1	0	0	0
29	0.282	0.258953	1	0	11	0	0	0	0	1	0	1	0	0	0	0	1	0	0	1	0	0	0
29	-0.563	0.266194	1	0	11	0	0	0	0	1	1	1	0	0	0	0	1	0	0	1	0	0	0
29	0.508	0.155067	1	0	11	0	0	0	0	1	1	1	0	0	0	0	1	0	0	1	0	0	0
29	0.758	0.137743	1	0	11	0	0	0	0	1	0	1	0	0	0	0	1	0	0	1	0	0	0
29	0.756	0.140442	1	0	11	0	0	0	0	1	1	1	0	0	0	0	1	0	0	1	0	0	0
29	1.151	0.155983	1	0	11	0	0	0	0	1	0	1	0	0	0	0	1	0	0	1	0	0	0
29	0.058	0.218045	1	0	11	0	0	0	0	1	0	1	0	0	0	0	1	0	0	1	0	0	0
29	0.472	0.297417	1	0	11	0	0	0	0	1	0	1	0	0	0	0	1	0	0	1	0	0	0
29	0.282	0.235	1	0	11	0	0	0	0	1	1	1	0	0	0	0	1	0	0	1	0	0	0
29	1.103	0.215262	1	0	11	0	0	0	0	1	0	1	0	0	0	0	1	0	0	1	0	0	0
29	0.47	0.087933	1	0	11	0	0	0	0	1	0	1	0	0	0	0	1	0	0	1	0	0	0
29	0.673	0.062096	1	0	11	0	0	0	0	1	0	1	0	0	0	0	1	0	0	1	0	0	0
29	1.057	0.100485	1	0	11	0	0	0	0	1	0	1	0	0	0	0	1	0	0	1	0	0	0
29	0.491	0.235718	1	0	11	0	0	0	0	1	1	1	0	0	0	0	1	0	0	1	0	0	0
29	0.68	0.316869	1	0	11	0	0	0	0	1	0	1	0	0	0	0	1	0	0	1	0	0	0
29	-0.152	0.228228	1	0	11	0	0	0	0	1	0	1	0	0	0	0	1	0	0	1	0	0	0
29	0.474	0.140904	1	0	11	0	0	0	0	1	0	1	0	0	0	0	1	0	0	1	0	0	0
29	-0.115	0.259594	1	0	11	0	0	0	0	1	0	1	0	0	0	0	1	0	0	1	0	0	0
29	1.041	0.106019	1	0	11	0	0	0	0	1	0	1	0	0	0	0	1	0	0	1	0	0	0
29	0.142	0.273603	1	0	11	0	0	0	0	1	0	1	0	0	0	0	1	0	0	1	0	0	0
29	0.503	0.204388	1	0	11	0	0	0	0	1	0	1	0	0	0	0	1	0	0	1	0	0	0
29	1.127	0.169448	1	0	11	0	0	0	0	1	1	1	0	0	0	0	1	0	0	1	0	0	0
29	0.69	0.317096	1	0	11	0	0	0	0	1	1	1	0	0	0	0	1	0	0	1	0	0	0
29	1.059	0.099671	1	0	11	0	0	0	0	1	1	1	0	0	0	0	1	0	0	1	0	0	0
30	0.5088	0.0979	1	0	9	0	0	1	1	0	0	0	1	0	0	0	0	0	0	1	0	0	0
30	0.5951	0.0247	1	0	9	0	0	1	1	0	0	1	0	0	0	0	0	0	0	1	0	0	0
30	0.5951	0.0251	1	0	9	0	0	1	1	0	0	1	0	0	0	0	0	0	0	1	0	0	0
30	0.4595	0.0858	1	0	9	0	0	1	1	0	0	0	1	0	0	0	0	0	0	1	0	0	0
30	0.4436	0.2	1	0	9	0	0	1	1	0	0	0	1	0	0	0	0	0	0	1	0	0	0
30	0.2807	0.1317	1	0	9	0	0	1	1	0	0	1	0	0	0	0	0	0	0	1	0	0	0
30	0.2406	0.0943	1	0	9	0	0	1	1	0	0	0	1	0	0	0	0	0	0	1	0	0	0
30	0.4657	0.082	1	0	9	0	0	1	1	0	0	0	1	0	0	0	0	0	0	1	0	0	0
30	0.2818	0.1039	1	0	9	0	0	1	1	0	0	0	1	0	0	0	0	0	0	1	0	0	0
30	0.5134	0.0898	1	0	9	0	0	1	1	0	0	0	1	0	0	0	0	0	0	1	0	0	0
30	0.4395	0.1552	1	0	9	0	0	1	1	0	0	0	1	0	0	0	0	0	0	1	0	0	0
30	0.592	0.0258	1	0	9	0	0	1	1	0	0	1	0	0	0	0	0	0	0	1	0	0	0
30	0.5914	0.0261	1	0	9	0	0	1	1	0	0	1	0	0	0	0	0	0	0	1	0	0	0
30	0.6481	0.1654	1	0	9	0	0	1	1	0	0	1	0	0	0	0	0	0	0	1	0	0	0
30	0.3205	0.1354	1	0	9	0	0	1	1	0	0	1	0	0	0	0	0	0	0	1	0	0	0
30	0.601	0.1574	1	0	9	0	0	1	1	0	0	1	0	0	0	0	0	0	0	1	0	0	0
31	0.506	0.084	1	0	25	0	0	0	1	0	0	0	0	1	0	0	0	1	1	0	0	0	0
31	0.379	0.125	1	0	25	0	0	0	0	1	0	0	0	1	0	0	0	1	1	0	0	0	0
31	0.557	0.121	1	0	25	0	1	0	1	0	0	0	0	1	0	0	0	1	1	0	0	0	0
31	0.663	0.188	1	0	25	0	0	0	1	0	0	0	1	0	0	0	0	1	1	0	0	0	0
31	0.397	0.146	1	0	25	0	0	0	1	0	0	0	1	0	0	0	0	1	1	0	0	0	0
31	0.585	0.0455	1	0	25	0	1	0	1	0	0	1	0	0	0	0	0	1	1	0	0	0	0
31	0.475	0.119	1	0	25	0	0	0	0	1	0	0	1	0	0	0	0	1	1	0	0	0	0
31	0.661	0.185	1	0	25	0	0	0	1	0	0	0	1	0	0	0	0	1	1	0	0	0	0
31	0.454	0.129	1	0	25	0	0	0	0	1	0	1	0	0	0	0	0	1	1	0	0	0	0
31	0.543	0.0815	1	0	25	0	0	0	1	0	0	1	0	0	0	0	0	1	1	0	0	0	0
31	0.388	0.0766	1	0	25	0	1	0	1	0	0	0	1	0	0	0	0	1	1	0	0	0	0
32	0.46	0.074	0	0	41	0	0	0	0	1	0	1	0	0	0	0	0	0	0	0	1	0	0
32	0.853	0.045	0	0	41	0	0	0	0	1	0	1	0	0	0	0	0	0	0	0	1	0	0
32	0.8	0.039	0	0	41	0	0	0	0	1	0	1	0	0	0	0	0	0	0	0	1	0	0
32	0.751	0.048	0	0	41	0	0	0	0	1	0	1	0	0	0	0	0	0	0	0	1	0	0
33	0.742	0.058147	0	0	87	0	0	0	0	1	0	1	0	0	0	0	0	0	0	0	1	0	0
33	0.742	0.058283	0	0	87	0	0	0	0	1	0	1	0	0	0	0	0	0	0	0	1	0	0
34	0.941	0.097412	0	0	19	0	0	0	0	1	0	1	0	0	0	0	0	0	0	0	1	0	1
34	0.927	0.099785	0	0	19	0	0	0	0	1	0	1	0	0	0	0	0	0	0	0	1	0	1
34	0.657	0.104286	0	0	19	0	0	0	0	1	0	1	0	0	0	0	0	0	0	0	0	0	1
34	0.328	0.058771	0	0	19	0	0	0	0	1	0	1	0	0	0	0	0	0	0	0	1	0	1
34	0.357	0.180303	0	0	19	0	0	0	0	1	0	1	0	0	0	0	0	0	0	0	0	0	1
34	1.12	0.169184	0	0	19	0	0	0	0	1	0	1	0	0	0	0	0	0	0	0	0	0	1
34	0.368	0.062162	0	0	19	0	0	0	0	1	0	1	0	0	0	0	0	0	0	0	1	0	1
34	0.284	0.125664	0	0	19	0	0	0	0	1	0	1	0	0	0	0	0	0	0	0	0	0	1
35	0.7403	0.071229	1	0	6	0	1	0	0	0	0	1	0	0	0	0	0	0	0	0	1	0	0
35	0.7319	0.073533	1	0	6	0	1	0	0	0	0	1	0	0	0	0	0	0	0	0	1	0	0
35	0.7354	0.072573	1	0	6	0	1	0	0	0	0	1	0	0	0	0	0	0	0	0	1	0	0
35	0.7487	0.068925	1	0	6	0	1	0	0	0	0	1	0	0	0	0	0	0	0	0	1	0	0
36	0.8091	0.0536	0	0	10	0	0	0	0	1	0	0	0	0	1	0	0	0	1	0	0	0	0
36	0.7644	0.0534	0	0	10	0	0	0	1	0	0	0	0	0	1	0	0	0	1	0	0	0	0
36	0.8036	0.0534	0	0	10	0	0	0	1	0	0	0	0	0	1	0	0	0	1	0	0	0	0
36	0.7175	0.5339	0	0	10	0	0	0	1	0	0	0	0	0	1	0	0	0	1	0	0	0	0
36	0.7187	0.0527	0	0	10	0	0	0	1	0	0	0	0	0	1	0	0	0	1	0	0	0	0
37	0.37	0.37	0	0	26	0	0	0	1	0	0	1	0	0	0	0	0	0	0	0	1	0	0
37	0.619	0.078	0	0	34	0	0	0	1	0	0	1	0	0	0	0	0	0	0	0	1	0	0
38	0.73	0.154286	0	0	22	0	0	0	0	0	0	0	0	0	1	0	0	0	0	0	1	0	0
38	0.77	0.110577	0	0	22	0	0	0	0	1	0	0	0	0	1	0	0	0	0	0	1	0	0
38	0.73	0.1125	0	0	22	0	0	0	0	1	0	0	0	0	1	0	0	0	0	0	1	0	0
38	0.7	0.160428	0	0	22	0	0	0	0	0	0	0	0	0	1	0	0	0	0	0	1	0	0
39	0.3511	0.118	0	0	16	0	0	0	1	0	0	0	0	0	1	0	0	0	0	0	1	0	0
39	0.2094	0.0293	0	0	16	0	0	0	1	0	0	0	0	1	0	0	0	0	0	0	1	0	0
39	0.3272	0.0927	0	0	16	0	0	0	1	0	0	1	0	0	0	0	0	0	0	0	1	0	0
39	0.3037	0.0939	0	0	16	0	0	0	1	0	0	0	0	1	0	0	0	0	0	0	1	0	0
39	0.2673	0.0297	0	0	16	0	0	0	0	1	0	1	0	0	0	0	0	0	0	0	1	0	0
39	0.3449	0.1052	0	0	16	0	0	0	1	0	0	0	0	0	1	0	0	0	0	0	1	0	0
39	0.225	0.0296	0	0	16	0	0	0	1	0	0	1	0	0	0	0	0	0	0	0	1	0	0
39	0.3461	0.105	0	0	16	0	0	0	0	1	0	0	0	0	1	0	0	0	0	0	1	0	0
39	0.2726	0.0966	0	0	16	0	0	0	1	0	0	1	0	0	0	0	0	0	0	0	1	0	0
39	0.3041	0.094	0	0	16	0	0	0	0	1	0	0	0	1	0	0	0	0	0	0	1	0	0
39	0.2638	0.0293	0	0	16	0	0	0	1	0	0	1	0	0	0	0	0	0	0	0	1	0	0
39	0.3251	0.0359	0	0	16	0	0	0	0	1	0	0	0	0	1	0	0	0	0	0	1	0	0
39	0.2306	0.0308	0	0	16	0	0	0	1	0	0	1	0	0	0	0	0	0	0	0	1	0	0
39	0.3268	0.1082	0	0	16	0	0	0	1	0	0	0	0	0	1	0	0	0	0	0	1	0	0
39	0.2322	0.0943	0	0	16	0	0	0	1	0	0	0	0	1	0	0	0	0	0	0	1	0	0
39	0.2161	0.0305	0	0	16	0	0	0	1	0	0	0	0	1	0	0	0	0	0	0	1	0	0
39	0.3177	0.0352	0	0	16	0	0	0	1	0	0	0	0	0	1	0	0	0	0	0	1	0	0
39	0.249	0.0292	0	0	16	0	0	0	1	0	0	0	0	1	0	0	0	0	0	0	1	0	0
39	0.291	0.037	0	0	16	0	0	0	1	0	0	0	0	0	1	0	0	0	0	0	1	0	0
39	0.3282	0.0927	0	0	16	0	0	0	0	1	0	1	0	0	0	0	0	0	0	0	1	0	0
39	0.2851	0.0356	0	0	16	0	0	0	1	0	0	0	0	0	1	0	0	0	0	0	1	0	0
39	0.2566	0.0921	0	0	16	0	0	0	1	0	0	1	0	0	0	0	0	0	0	0	1	0	0
39	0.2515	0.0295	0	0	16	0	0	0	0	1	0	0	0	1	0	0	0	0	0	0	1	0	0
39	0.2482	0.099	0	0	16	0	0	0	1	0	0	0	0	1	0	0	0	0	0	0	1	0	0
40	0.934	0.010225	0	0	3	0	0	0	0	0	0	1	0	0	0	0	0	0	0	0	1	0	0
40	0.98	0.007874	0	0	3	0	0	0	0	0	0	1	0	0	0	0	0	0	0	0	1	0	0
40	0.96	0.012618	0	0	3	0	0	0	0	0	0	1	0	0	0	0	0	0	0	0	1	0	0
40	0.898	0.011944	0	0	3	0	0	0	0	0	0	1	0	0	0	0	0	0	0	0	1	0	0
40	0.96	0.007618	0	0	3	0	0	0	0	0	0	1	0	0	0	0	0	0	0	0	1	0	0
40	0.866	0.007823	0	0	3	0	0	0	0	0	0	1	0	0	0	0	0	0	0	0	1	0	0
41	0.341776	0.09374	0	0	8	1	0	1	1	0	0	0	1	0	0	0	1	0	0	0	0	0	1
42	0.369	0.044	0	0	12	0	0	0	1	0	0	0	0	0	1	0	0	0	0	0	0	1	0
42	0.684	0.089	0	0	12	0	0	0	1	0	0	0	0	0	1	0	0	0	0	0	0	1	0
42	0.695	0.062	0	0	12	0	0	0	1	0	0	0	0	0	1	0	0	0	0	0	0	1	0
42	0.613	0.041	0	0	12	0	0	0	1	0	0	0	0	0	1	0	0	0	0	0	0	1	0
42	0.384	0.092	0	0	12	0	0	0	1	0	0	0	0	0	1	0	0	0	0	0	0	1	0
42	0.48	0.109	0	0	12	0	0	0	1	0	0	0	0	0	1	0	0	0	0	0	0	1	0
42	0.637	0.046	0	0	12	0	0	0	1	0	0	1	0	0	0	0	0	0	0	0	0	1	0
42	0.576	0.045	0	0	12	0	0	0	1	0	0	0	0	0	1	0	0	0	0	0	0	1	0
42	0.612	0.041	0	0	12	0	0	0	1	0	0	0	0	0	1	0	0	0	0	0	0	1	0
42	0.685	0.08	0	0	12	0	0	0	1	0	0	0	0	0	1	0	0	0	0	0	0	1	0
42	0.697	0.082	0	0	12	0	0	0	1	0	0	0	0	0	1	0	0	0	0	0	0	1	0
42	0.682	0.06	0	0	12	0	0	0	1	0	0	0	0	0	1	0	0	0	0	0	0	1	0
42	0.429	0.057	0	0	12	0	0	0	1	0	0	0	0	0	1	0	0	0	0	0	0	1	0
42	0.567	0.044	0	0	12	0	0	0	1	0	0	0	0	0	1	0	0	0	0	0	0	1	0
42	0.695	0.066	0	0	12	0	0	0	1	0	0	0	0	0	1	0	0	0	0	0	0	1	0
42	0.388	0.063	0	0	12	0	0	0	1	0	0	0	0	0	1	0	0	0	0	0	0	1	0
42	0.593	0.042	0	0	12	0	0	0	1	0	0	1	0	0	0	0	0	0	0	0	0	1	0
42	0.429	0.074	0	0	12	0	0	0	1	0	0	0	0	0	1	0	0	0	0	0	0	1	0
43	0.857	0.029006	0	0	133	0	0	0	0	1	0	1	0	0	0	0	1	0	0	0	0	0	1
43	0.726	0.092568	0	0	32	0	0	0	0	1	0	1	0	0	0	0	1	0	0	0	0	0	1
43	0.843	0.045906	0	0	58	0	0	0	0	1	0	1	0	0	0	0	1	0	0	0	0	0	1
43	0.723	0.057588	0	0	43	0	0	0	0	1	0	1	0	0	0	0	1	0	0	0	0	0	1
44	0.6215	0.0479	0	0	122	0	0	0	0	1	0	0	0	0	1	0	0	0	0	0	1	0	0
44	0.6702	0.0626	0	0	122	0	0	0	0	1	0	0	0	0	1	0	0	0	0	0	1	0	0
44	0.7827	0.0575	0	0	122	0	0	0	0	1	0	0	0	0	1	0	0	0	0	0	1	0	0
45	0.827	0.049	0	0	10	0	0	0	0	1	1	0	0	0	1	0	0	0	1	0	0	0	0
45	0.592	0.083	0	0	10	0	0	0	0	0	0	0	1	0	0	0	0	0	1	0	0	0	0
45	0.685	0.095	0	0	10	0	0	0	0	0	1	0	1	0	0	0	0	0	1	0	0	0	0
45	0.421	0.044	0	0	10	0	0	0	0	0	0	0	0	1	0	0	0	0	1	0	0	0	0
45	0.522	0.086	0	0	10	0	0	0	0	0	0	0	1	0	0	0	0	0	1	0	0	0	0
45	0.745	0.082	0	0	10	0	0	0	0	0	0	0	1	0	0	0	0	0	1	0	0	0	0
45	0.465	0.023	0	0	10	0	0	0	0	0	1	0	0	0	1	0	0	0	1	0	0	0	0
45	0.528	0.096	0	0	10	0	0	0	0	1	1	0	0	0	1	0	0	0	1	0	0	0	0
45	0.462	0.043	0	0	10	0	0	0	0	1	1	0	0	0	1	0	0	0	1	0	0	0	0
45	0.841	0.046	0	0	10	0	0	0	0	0	1	0	0	0	1	0	0	0	1	0	0	0	0
45	0.71	0.094	0	0	10	0	0	0	0	0	0	0	1	0	0	0	0	0	1	0	0	0	0
45	0.737	0.081	0	0	10	0	0	0	0	0	1	0	0	0	1	0	0	0	1	0	0	0	0
45	0.72	0.08	0	0	10	0	0	0	0	0	1	0	1	0	0	0	0	0	1	0	0	0	0
45	0.674	0.082	0	0	10	0	0	0	0	1	1	0	0	0	1	0	0	0	1	0	0	0	0
45	0.584	0.08	0	0	10	0	0	0	0	1	0	0	1	0	0	0	0	0	1	0	0	0	0
45	0.553	0.09	0	0	10	0	0	0	0	0	1	0	0	0	1	0	0	0	1	0	0	0	0
45	0.42	0.043	0	0	10	0	0	0	0	0	0	0	0	1	0	0	0	0	1	0	0	0	0
45	0.786	0.049	0	0	10	0	0	0	0	0	0	1	0	0	0	0	0	0	1	0	0	0	0
45	0.437	0.041	0	0	10	0	0	0	0	1	0	0	0	1	0	0	0	0	1	0	0	0	0
45	0.776	0.047	0	0	10	0	0	0	0	1	0	1	0	0	0	0	0	0	1	0	0	0	0
45	0.787	0.05	0	0	10	0	0	0	0	0	0	1	0	0	0	0	0	0	1	0	0	0	0
45	0.722	0.074	0	0	10	0	0	0	0	0	0	0	1	0	0	0	0	0	1	0	0	0	0
45	0.682	0.07	0	0	10	0	0	0	0	1	0	0	1	0	0	0	0	0	1	0	0	0	0
45	0.714	0.086	0	0	10	0	0	0	0	0	0	0	1	0	0	0	0	0	1	0	0	0	0
46	0.6	0.223464	1	0	4	0	0	0	1	0	0	1	0	0	0	0	0	0	0	0	0	0	1
46	0.536	0.156229	1	0	4	0	0	0	0	0	0	1	0	0	0	0	0	0	0	0	0	0	1
46	0.58	0.215385	1	0	4	0	0	0	1	0	0	1	0	0	0	0	0	0	0	0	0	0	1
46	0.536	0.156229	1	0	4	0	0	0	1	0	0	1	0	0	0	0	0	0	0	0	0	0	1
46	0.518	0.155484	1	0	4	1	0	1	1	0	0	1	0	0	0	0	0	0	0	0	0	0	1
46	0.519	0.155663	1	0	4	1	0	1	1	0	0	1	0	0	0	0	0	0	0	0	0	0	1
46	0.536	0.156229	1	0	4	0	0	0	1	0	0	1	0	0	0	0	0	0	0	0	0	0	1
47	0.224	0.04766	0	0	7	0	0	0	0	0	0	0	0	1	0	0	0	0	1	0	0	0	0
47	0.289	0.022955	0	0	7	0	0	0	0	1	0	0	0	1	0	0	0	0	1	0	0	0	0
47	0.746	0.066966	0	0	7	0	0	0	0	0	0	0	0	1	0	0	0	0	1	0	0	0	0
47	0.047	0.019106	0	0	7	0	0	0	0	1	0	0	0	1	0	0	0	0	1	0	0	0	0
47	0.538	0.02124	0	0	7	0	0	0	0	1	0	0	0	1	0	0	0	0	1	0	0	0	0
47	0.561	0.031552	0	0	7	0	0	0	0	0	0	0	0	1	0	0	0	0	1	0	0	0	0
48	0.1763	0.225919	1	0	5	0	0	0	0	1	0	0	1	0	0	0	0	0	0	1	0	0	0
48	0.3496	0.178387	1	0	5	1	1	0	0	0	0	0	1	0	0	0	0	0	0	1	0	0	0
48	0.3573	0.176275	1	0	5	1	0	0	0	0	0	0	1	0	0	0	0	0	0	1	0	0	0
48	0.3527	0.177537	1	0	5	1	1	0	0	0	0	0	1	0	0	0	0	0	0	1	0	0	0
48	0.365	0.174163	1	0	5	1	1	0	0	0	0	0	1	0	0	0	0	0	0	1	0	0	0
48	0.1752	0.226221	1	0	5	1	0	0	0	0	0	0	1	0	0	0	0	0	0	1	0	0	0
48	0.134	0.237521	1	0	5	1	0	0	0	0	0	0	1	0	0	0	0	0	0	1	0	0	0
49	0.284	0.156733	1	0	7	0	0	0	0	1	0	0	1	0	0	0	0	0	0	1	0	0	0
49	0.512	0.140428	1	0	7	0	0	0	0	1	0	1	0	0	0	0	0	0	0	1	0	0	0
49	0.395	0.151341	1	0	7	0	0	0	1	0	0	0	1	0	0	0	0	0	0	1	0	0	0
49	0.68	0.186506	1	0	7	0	0	0	0	1	0	1	0	0	0	0	0	0	0	1	0	0	0
49	0.351	0.1875	1	0	7	0	0	0	1	0	0	0	1	0	0	0	0	0	0	1	0	0	0
49	0.229	0.133684	1	0	7	0	0	0	0	1	0	0	1	0	0	0	0	0	0	1	0	0	0
50	0.771	0.134944	1	0	3	0	0	0	0	1	1	1	0	0	0	0	0	0	0	1	0	0	0
50	0.795	0.120801	1	0	3	1	0	0	1	0	0	1	0	0	0	0	0	0	0	1	0	0	0
50	0.496	0.296995	1	0	3	0	0	0	1	0	0	1	0	0	0	0	0	1	0	1	0	0	0
50	0.789	0.076727	1	0	3	0	0	0	0	1	1	1	0	0	0	0	0	1	0	1	0	0	0
50	0.496	0.296995	1	0	3	0	0	0	0	1	1	1	0	0	0	0	0	1	0	1	0	0	0
50	1.359	0.21155	1	0	3	0	0	0	1	0	0	1	0	0	0	1	0	0	0	1	0	0	0
50	0.779	0.108227	1	0	3	0	0	0	0	1	0	1	0	0	0	0	0	0	0	1	0	0	0
50	0.779	0.080364	1	0	3	0	0	0	0	1	0	1	0	0	0	0	0	1	0	1	0	0	0
50	1.377	0.184623	1	0	3	0	0	0	1	0	0	1	0	0	0	1	0	0	0	1	0	0	0
50	0.804	0.115498	1	0	3	0	0	0	1	0	0	1	0	0	0	0	0	1	0	1	0	0	0
50	1.361	0.212728	1	0	3	0	0	0	1	0	0	1	0	0	0	1	0	0	0	1	0	0	0
50	0.779	0.13023	1	0	3	1	0	0	1	0	0	1	0	0	0	0	0	1	0	1	0	0	0
50	1.425	0.250442	1	0	3	1	0	0	1	0	0	1	0	0	0	1	0	0	0	1	0	0	0
50	1.377	0.222157	1	0	3	1	0	0	1	0	0	1	0	0	0	1	0	0	0	1	0	0	0
50	0.803	0.116087	1	0	3	0	0	0	1	0	0	1	0	0	0	0	0	0	0	1	0	0	0
50	0.802	0.116676	1	0	3	1	0	0	1	0	0	1	0	0	0	0	0	0	0	1	0	0	0
50	0.803	0.116087	1	0	3	0	0	0	1	0	0	1	0	0	0	0	0	0	0	1	0	0	0
50	0.809	0.069455	1	0	3	0	0	0	0	1	0	1	0	0	0	1	0	0	0	1	0	0	0
50	0.803	0.116087	1	0	3	1	0	0	1	0	0	1	0	0	0	0	0	0	0	1	0	0	0
50	0.654	0.203889	1	0	3	0	0	0	0	1	1	1	0	0	0	1	0	0	0	1	0	0	0
50	0.804	0.115498	1	0	3	0	0	0	1	0	0	1	0	0	0	0	0	0	0	1	0	0	0
51	0.499	0.026	0	0	12	1	0	1	1	0	0	0	0	0	1	0	1	0	0	0	0	1	0
51	0.953	0.005	0	0	12	1	0	1	1	0	0	0	0	0	1	0	1	0	0	0	0	1	0
51	0.621	0.017	0	0	12	0	0	0	0	1	0	1	0	0	0	0	1	0	0	0	0	1	0
51	0.484	0.025	0	0	12	1	0	1	1	0	1	0	0	0	1	0	1	0	0	0	0	1	0
51	0.96	0.005	0	0	12	0	0	0	0	1	0	0	0	0	1	0	1	0	0	0	0	1	0
51	0.592	0.022	0	0	12	1	0	1	1	0	0	1	0	0	0	0	1	0	0	0	0	1	0
51	0.629	0.191	0	0	12	0	0	0	0	1	0	0	0	0	1	0	1	0	0	0	0	1	0
51	0.608	0.022	0	0	12	1	0	1	1	0	0	0	0	0	1	0	1	0	0	0	0	1	0
51	0.624	0.026	0	0	12	1	0	1	1	0	1	0	0	0	1	0	1	0	0	0	0	1	0
51	0.972	0.004	0	0	12	0	0	0	0	1	0	1	0	0	0	0	1	0	0	0	0	1	0
51	0.971	0.004	0	0	12	1	0	1	1	0	0	1	0	0	0	0	1	0	0	0	0	1	0
52	0.201	0.0385	0	0	21	0	0	0	0	1	0	1	0	0	0	0	0	0	0	0	1	0	0
52	0.2726	0.0404	0	0	21	0	0	0	1	0	0	0	0	0	1	0	0	0	0	0	1	0	0
52	0.1989	0.0148	0	0	21	1	0	0	1	0	0	0	0	0	1	0	0	0	0	0	1	0	0
52	0.1732	0.0397	0	0	21	0	0	0	0	1	0	0	0	1	0	0	0	0	0	0	1	0	0
52	0.1861	0.0404	0	0	21	0	0	0	0	1	0	0	0	0	1	0	0	0	0	0	1	0	0
52	0.2393	0.0375	0	0	21	0	0	0	1	0	0	0	0	1	0	0	0	0	0	0	1	0	0
52	0.2101	0.0548	0	0	21	0	0	0	1	0	0	0	0	1	0	0	0	0	0	0	1	0	0
52	0.2447	0.0277	0	0	21	0	1	0	1	0	0	0	0	1	0	0	0	0	0	0	1	0	0
52	0.2791	0.0301	0	0	21	0	1	0	1	0	0	0	0	0	1	0	0	0	0	0	1	0	0
52	0.2729	0.03	0	0	21	0	1	0	1	0	0	0	0	0	1	0	0	0	0	0	1	0	0
52	0.2635	0.0276	0	0	21	0	1	0	1	0	0	1	0	0	0	0	0	0	0	0	1	0	0
52	0.2454	0.0379	0	0	21	0	0	0	0	1	0	0	0	1	0	0	0	0	0	0	1	0	0
52	0.2701	0.0277	0	0	21	0	1	0	1	0	0	1	0	0	0	0	0	0	0	0	1	0	0
52	0.4555	0.0168	0	0	21	1	0	0	1	0	0	0	0	0	1	0	0	0	0	0	1	0	0
52	0.2483	0.0369	0	0	21	0	0	0	1	0	0	1	0	0	0	0	0	0	0	0	1	0	0
52	0.2117	0.0546	0	0	21	0	0	0	1	0	0	0	0	1	0	0	0	0	0	0	1	0	0
52	0.2232	0.0535	0	0	21	0	0	0	1	0	0	1	0	0	0	0	0	0	0	0	1	0	0
52	0.2507	0.0279	0	0	21	0	1	0	1	0	0	0	0	1	0	0	0	0	0	0	1	0	0
52	0.2193	0.034	0	0	21	0	0	0	0	1	0	0	0	1	0	0	0	0	0	0	1	0	0
52	0.2603	0.0388	0	0	21	0	0	0	0	1	0	0	0	0	1	0	0	0	0	0	1	0	0
52	0.2113	0.036	0	0	21	0	0	0	1	0	0	0	0	1	0	0	0	0	0	0	1	0	0
52	0.1136	0.0359	0	0	21	0	0	0	0	1	0	0	0	1	0	0	0	0	0	0	1	0	0
52	0.2212	0.0538	0	0	21	0	0	0	1	0	0	1	0	0	0	0	0	0	0	0	1	0	0
52	0.326	0.0046	0	0	21	0	0	0	0	1	0	0	0	0	1	0	0	0	0	0	1	0	0
52	0.2263	0.038	0	0	21	0	0	0	0	1	0	1	0	0	0	0	0	0	0	0	1	0	0
52	0.2267	0.0339	0	0	21	0	0	0	0	1	0	0	0	0	1	0	0	0	0	0	1	0	0
52	0.2232	0.03	0	0	21	0	0	0	1	0	0	1	0	0	0	0	0	0	0	0	1	0	0
52	0.2561	0.0373	0	0	21	0	0	0	0	1	0	1	0	0	0	0	0	0	0	0	1	0	0
52	0.2729	0.0101	0	0	21	1	0	0	1	0	0	0	0	0	1	0	0	0	0	0	1	0	0
53	0.5687	0.2265	0	0	6	0	0	0	0	0	0	1	0	0	0	0	0	0	0	0	1	0	0
53	1.0244	0.0153	0	0	6	0	0	0	0	0	0	1	0	0	0	0	0	0	0	0	1	0	0
53	0.5953	0.2316	0	0	6	0	0	0	0	0	0	1	0	0	0	0	0	0	0	0	1	0	0
53	0.4417	0.2475	0	0	6	0	0	0	0	0	0	1	0	0	0	0	0	0	0	0	1	0	0
53	0.3509	0.2168	0	0	6	0	0	0	0	0	0	1	0	0	0	0	0	0	0	0	1	0	0
54	0.2	0.08	1	0	17	0	0	0	0	1	1	0	0	0	1	0	0	0	0	0	0	0	1
54	0.21	0.04	1	0	17	0	1	1	1	0	0	0	0	1	0	0	0	0	0	0	0	0	1
54	0.29	0.04	1	0	17	0	1	1	1	0	1	0	0	1	0	0	0	0	0	0	0	0	1
54	0.53	0.05	1	0	17	0	0	0	0	1	1	0	0	0	1	0	0	0	0	0	0	0	1
54	1.95	0.45	1	0	17	0	1	1	1	0	0	0	0	0	1	0	0	0	0	0	0	0	1
54	0.29	0.035	1	0	17	0	0	0	0	1	0	0	0	1	0	0	0	0	0	0	0	0	1
54	0.64	0.05	1	0	17	0	0	0	0	1	0	0	0	0	1	0	0	0	0	0	0	0	1
54	0.377	0.034	1	0	17	0	0	0	0	1	1	0	0	1	0	0	0	0	0	0	0	0	1
54	0.43	0.1	1	0	17	0	0	0	0	1	0	0	0	0	1	0	0	0	0	0	0	0	1
55	0.8556	0.0083	1	0	10	1	0	0	0	0	0	0	0	1	0	0	1	0	0	1	0	0	0
56	0.3676	0.0239	1	0	16	0	0	1	1	0	0	0	1	0	0	0	0	0	0	1	0	0	0
56	0.664	0.011	0	0	18	0	0	1	1	0	0	0	1	0	0	0	0	0	0	1	0	0	0
56	0.5713	0.0071	0	0	36	0	0	1	1	0	0	0	1	0	0	0	0	0	0	1	0	0	0
57	0.3711	0.0433	0	0	37	0	0	1	1	0	0	0	1	0	0	0	0	0	0	1	0	0	0
57	0.3349	0.02031	0	0	37	0	0	1	1	0	0	0	1	0	0	0	0	0	0	1	0	0	0
57	0.664	0.043	0	0	37	0	0	1	1	0	0	0	1	0	0	0	0	0	0	1	0	0	0
57	0.5713	0.0071	0	0	37	0	0	1	1	0	0	0	1	0	0	0	0	0	0	1	0	0	0
57	0.4011	0.029	0	0	37	0	0	1	1	0	0	0	1	0	0	0	0	0	0	1	0	0	0
57	0.2806	0.0239	0	0	37	0	0	1	1	0	0	0	1	0	0	0	0	0	0	1	0	0	0
57	0.683	0.022	0	0	37	0	0	1	1	0	0	0	1	0	0	0	0	0	0	1	0	0	0
57	0.611	0.011	0	0	37	0	0	1	1	0	0	0	1	0	0	0	0	0	0	1	0	0	0
57	0.3676	0.04	0	0	37	0	0	1	1	0	0	0	1	0	0	0	0	0	0	1	0	0	0
58	0.339	0.054677	1	0	6	0	0	0	0	1	0	1	0	0	0	0	0	0	0	1	0	0	0
58	0.8	0.08273	1	0	6	0	0	0	0	1	0	1	0	0	0	0	0	0	0	1	0	0	0
58	0.028	0.058333	1	0	6	0	0	0	0	1	0	1	0	0	0	0	0	0	0	1	0	0	0
58	1.088	0.03787	1	0	6	0	0	0	0	1	0	1	0	0	0	0	0	0	0	1	0	0	0
58	0.682	0.068889	1	0	6	0	0	0	0	1	0	1	0	0	0	0	0	0	0	1	0	0	0
59	0.293	0.193911	0	0	3	0	0	0	0	1	0	0	0	1	0	0	0	0	1	0	0	0	0
59	0.538	0.126714	0	0	3	0	1	0	0	0	0	0	0	0	1	0	0	0	1	0	0	0	0
59	0.064	0.25672	0	0	3	0	0	0	0	1	0	0	0	1	0	0	0	0	1	0	0	0	0
59	0.004	0.273176	0	0	3	0	1	0	0	0	0	0	0	1	0	0	0	0	1	0	0	0	0
59	-0.054	0.289084	0	0	3	0	1	0	0	0	0	0	0	1	0	0	0	0	1	0	0	0	0
59	0.7	0.082282	0	0	3	0	0	0	0	1	0	0	0	0	1	0	0	0	1	0	0	0	0
59	0.44	0.153593	0	0	3	0	1	0	0	0	0	0	0	0	1	0	0	0	1	0	0	0	0
59	0.533	0.128086	0	0	3	0	1	0	0	0	0	0	0	0	1	0	0	0	1	0	0	0	0
59	0.497	0.137959	0	0	3	0	1	0	0	0	0	0	0	0	1	0	0	0	1	0	0	0	0
59	0.062	0.257268	0	0	3	0	1	0	0	0	0	0	0	1	0	0	0	0	1	0	0	0	0
59	0.705	0.080911	0	0	3	0	1	0	0	0	0	0	0	0	1	0	0	0	1	0	0	0	0
59	-0.02	0.279759	0	0	3	0	1	0	0	0	0	0	0	1	0	0	0	0	1	0	0	0	0
59	0.387	0.168129	0	0	3	0	0	0	0	1	0	0	0	0	1	0	0	0	1	0	0	0	0
59	0.616	0.105321	0	0	3	0	1	0	0	0	0	0	0	0	1	0	0	0	1	0	0	0	0
59	-0.177	0.32282	0	0	3	0	1	0	0	0	0	0	0	1	0	0	0	0	1	0	0	0	0
59	0.057	0.25864	0	0	3	0	1	0	0	0	0	0	0	1	0	0	0	0	1	0	0	0	0
59	0.057	0.25864	0	0	3	0	1	0	0	0	0	0	0	1	0	0	0	0	1	0	0	0	0
59	0.5	0.137137	0	0	3	0	0	0	0	1	0	0	0	0	1	0	0	0	1	0	0	0	0
59	-0.197	0.328305	0	0	3	0	1	0	0	0	0	0	0	1	0	0	0	0	1	0	0	0	0
59	0.409	0.162095	0	0	3	0	1	0	0	0	0	0	0	0	1	0	0	0	1	0	0	0	0
59	0.731	0.073779	0	0	3	0	0	0	0	1	0	0	0	0	1	0	0	0	1	0	0	0	0
59	0.704	0.081185	0	0	3	0	1	0	0	0	0	0	0	0	1	0	0	0	1	0	0	0	0
59	-0.065	0.292101	0	0	3	0	1	0	0	0	0	0	0	1	0	0	0	0	1	0	0	0	0
59	-0.081	0.296489	0	0	3	0	1	0	0	0	0	0	0	1	0	0	0	0	1	0	0	0	0
59	0.441	0.153319	0	0	3	0	1	0	0	0	0	0	0	0	1	0	0	0	1	0	0	0	0
59	0	0.274273	0	0	3	0	0	0	0	1	0	0	0	1	0	0	0	0	1	0	0	0	0
59	0.614	0.105869	0	0	3	0	1	0	0	0	0	0	0	0	1	0	0	0	1	0	0	0	0
59	0.266	0.201317	0	0	3	0	1	0	0	0	0	0	0	0	1	0	0	0	1	0	0	0	0
59	-0.081	0.296489	0	0	3	0	1	0	0	0	0	0	0	1	0	0	0	0	1	0	0	0	0
59	-0.005	0.275645	0	0	3	0	1	0	0	0	0	0	0	1	0	0	0	0	1	0	0	0	0
59	0.266	0.201317	0	0	3	0	1	0	0	0	0	0	0	0	1	0	0	0	1	0	0	0	0
59	0.197	0.220241	0	0	3	0	0	0	0	1	0	0	0	1	0	0	0	0	1	0	0	0	0
60	0.654	0.046	0	0	13	1	1	1	0	0	0	0	1	0	0	0	0	0	0	0	0	1	0
60	0.799	0.017	0	0	13	1	1	1	0	0	0	1	0	0	0	0	0	0	0	0	0	1	0
60	0.553	0.09	0	0	13	1	1	1	0	0	0	0	1	0	0	0	0	0	0	0	0	1	0
60	0.681	0.037	0	0	13	1	1	1	0	0	0	0	1	0	0	0	0	0	0	0	0	1	0
60	0.682	0.041	0	0	13	1	1	1	0	0	0	0	1	0	0	0	0	0	0	0	0	1	0
60	0.673	0.044	0	0	13	1	1	1	0	0	0	0	1	0	0	0	0	0	0	0	0	1	0
61	0.308	0.014	1	0	11	0	0	0	1	0	0	0	0	1	0	0	0	0	0	0	0	0	1
61	0.801	0.009	1	0	11	0	0	0	1	0	0	1	0	0	0	0	0	0	0	0	0	0	1
61	0.658	0.015	1	0	11	0	0	0	1	0	0	1	0	0	0	0	0	0	0	0	0	0	1
61	0.786	0.005	1	0	11	0	0	0	0	1	0	0	0	0	1	0	0	0	0	0	0	0	1
61	0.229	0.014	1	0	11	0	0	0	0	1	0	0	0	1	0	0	0	0	0	0	0	0	1
61	0.788	0.009	1	0	11	0	0	0	1	0	0	0	0	0	1	0	0	0	0	0	0	0	1
61	0.802	0.01	1	0	11	0	0	0	0	1	0	1	0	0	0	0	0	0	0	0	0	0	1
61	0.542	0.011	1	0	11	0	0	0	0	1	0	1	0	0	0	0	0	0	0	0	0	0	1
62	0.191	0.106	1	1	5	1	0	1	1	0	0	1	0	0	0	0	1	0	0	0	0	0	1
63	0.131	0.03275	1	0	4	1	0	1	1	0	0	1	0	0	0	0	0	0	1	0	0	0	0
63	0.111	0.027889	1	0	4	1	1	1	1	0	0	1	0	0	0	0	0	0	1	0	0	0	0
63	0.127	0.033421	1	0	4	1	1	1	1	0	0	1	0	0	0	0	0	0	1	0	0	0	0
63	0.1	0.018426	1	0	4	1	1	1	1	0	0	0	0	0	1	0	0	0	1	0	0	0	0
63	0.119	0.030829	1	0	4	1	1	1	1	0	0	1	0	0	0	0	0	0	1	0	0	0	0
63	0.09	0.017564	1	0	4	1	1	1	1	0	0	0	0	0	1	0	0	0	1	0	0	0	0
63	0.108	0.033028	1	0	4	1	1	1	1	0	0	1	0	0	0	0	0	0	1	0	0	0	0
63	-0.2	0.05168	1	0	4	1	1	1	1	0	0	0	0	1	0	0	0	0	1	0	0	0	0
63	0.01	0.027933	1	0	4	1	1	1	1	0	0	0	0	1	0	0	0	0	1	0	0	0	0
63	0.127	0.032234	1	0	4	1	1	1	1	0	0	1	0	0	0	0	0	0	1	0	0	0	0
64	-0.008	0.05344	0	0	7	1	1	0	1	0	0	0	0	1	0	0	0	0	0	1	0	0	0
64	-0.006	0.057088	0	0	7	1	1	0	1	0	0	0	0	1	0	0	0	0	0	1	0	0	0
64	0.709	0.079813	0	0	7	0	1	0	1	0	0	0	0	1	0	0	0	0	0	1	0	0	0
64	0.903	0.108866	0	0	7	0	0	0	0	0	0	0	0	1	0	0	0	0	0	1	0	0	0
64	0.001	0.052743	0	0	7	1	1	0	1	0	0	0	0	1	0	0	0	0	0	1	0	0	0
64	0.755	0.075851	0	0	7	0	1	0	1	0	0	0	0	1	0	0	0	0	0	1	0	0	0
64	0.755	0.080858	0	0	7	0	1	0	1	0	0	0	0	1	0	0	0	0	0	1	0	0	0
64	0.731	0.073779	0	0	7	0	1	0	1	0	0	0	0	1	0	0	0	0	0	1	0	0	0
64	0.963	0.027146	0	0	7	0	1	0	1	0	0	1	0	0	0	0	0	0	0	1	0	0	0
64	0.693	0.084202	0	0	7	0	0	0	1	0	0	1	0	0	0	0	0	0	0	1	0	0	0
64	0.881	0.052239	0	0	7	0	0	0	1	0	0	1	0	0	0	0	0	0	0	1	0	0	0
64	-0.036	0.022374	0	0	7	0	1	0	1	0	0	1	0	0	0	0	0	0	0	1	0	0	0
64	-0.003	0.049423	0	0	7	1	1	0	1	0	0	0	0	1	0	0	0	0	0	1	0	0	0
64	0.762	0.076331	0	0	7	0	0	0	1	0	0	1	0	0	0	0	0	0	0	1	0	0	0
64	-0.012	0.051993	0	0	7	1	1	0	1	0	0	0	0	1	0	0	0	0	0	1	0	0	0
64	0.743	0.079567	0	0	7	0	1	0	1	0	0	0	0	1	0	0	0	0	0	1	0	0	0
64	0.834	0.096288	0	0	7	0	1	0	1	0	0	0	0	1	0	0	0	0	0	1	0	0	0
64	0.745	0.081783	0	0	7	0	1	0	1	0	0	0	0	1	0	0	0	0	0	1	0	0	0
64	-0.007	0.276193	0	0	7	0	0	0	0	0	0	0	0	1	0	0	0	0	0	1	0	0	0
64	0.457	0.125343	0	0	7	1	1	0	1	0	0	1	0	0	0	0	0	0	0	1	0	0	0
64	0.731	0.073779	0	0	7	0	1	0	1	0	0	0	0	1	0	0	0	0	0	1	0	0	0
64	-0.011	0.020928	0	0	7	0	1	0	1	0	0	1	0	0	0	0	0	0	0	1	0	0	0
64	0.726	0.075151	0	0	7	0	1	0	1	0	0	0	0	1	0	0	0	0	0	1	0	0	0
64	0.732	0.073505	0	0	7	0	1	0	1	0	0	0	0	1	0	0	0	0	0	1	0	0	0
64	0.773	0.076767	0	0	7	0	0	0	1	0	0	1	0	0	0	0	0	0	0	1	0	0	0
64	0.421	0.191089	0	0	7	0	0	0	1	0	0	1	0	0	0	0	0	0	0	1	0	0	0
64	0.766	0.075048	0	0	7	0	1	0	1	0	0	0	0	1	0	0	0	0	0	1	0	0	0
64	-0.003	0.049423	0	0	7	1	1	0	1	0	0	0	0	1	0	0	0	0	0	1	0	0	0
65	0.131	0.181944	1	0	5	0	0	0	0	1	1	1	0	0	0	1	0	0	0	0	0	0	1
65	0.077	0.184211	1	0	5	0	0	0	0	1	0	1	0	0	0	1	0	0	0	0	0	0	1
65	-0.091	0.020294	1	0	5	0	0	0	1	0	0	1	0	0	0	1	0	0	0	0	0	0	1
66	0.692	0.039274	0	0	2	0	0	0	1	0	0	1	0	0	0	0	0	0	1	0	0	0	0
66	0.8848	0.03847	0	0	2	0	0	0	1	0	0	1	0	0	0	0	0	0	1	0	0	0	0
66	0.6682	0.057803	0	0	2	0	0	0	1	0	0	1	0	0	0	0	0	0	1	0	0	0	0
66	0.8024	0.052582	0	0	2	0	0	0	1	0	0	1	0	0	0	0	0	0	1	0	0	0	0
66	0.8335	0.047902	0	0	2	0	0	0	1	0	0	1	0	0	0	0	0	0	1	0	0	0	0
66	0.8662	0.028816	0	0	2	0	0	0	1	0	0	1	0	0	0	0	0	0	1	0	0	0	0
66	0.7877	0.040333	0	0	2	0	0	0	1	0	0	1	0	0	0	0	0	0	1	0	0	0	0
67	0.8403	0.0081	0	1	20	0	0	0	0	0	0	0	0	1	0	0	0	0	0	0	0	0	1
68	0.725	0.102939	1	1	9	0	0	0	1	0	0	0	0	0	1	0	0	0	0	1	0	0	0
68	0.353	0.072844	1	1	9	0	0	0	1	0	0	0	0	1	0	0	0	0	0	1	0	0	0
68	0.626	0.068852	1	1	9	0	0	0	1	0	0	0	1	0	0	0	0	0	0	1	0	0	0
69	0.007	0.011874	0	0	16	0	0	0	0	1	0	1	0	0	0	0	0	0	0	1	0	0	0
69	0.898	0.013481	0	0	16	0	0	0	0	1	0	1	0	0	0	0	0	0	0	1	0	0	0
69	0.74	0.016991	0	0	16	0	0	0	0	1	0	1	0	0	0	0	0	0	0	1	0	0	0
69	0.904	0.015171	0	0	16	0	0	0	0	1	0	1	0	0	0	0	0	0	0	1	0	0	0
69	0.741	0.01695	0	0	16	0	0	0	0	1	0	1	0	0	0	0	0	0	0	1	0	0	0
69	0.737	0.01709	0	0	16	0	0	0	0	1	0	1	0	0	0	0	0	0	0	1	0	0	0
69	0.913	0.015293	0	0	16	0	0	0	0	1	0	1	0	0	0	0	0	0	0	1	0	0	0
69	0.607	0.037397	0	0	16	0	0	0	0	1	0	1	0	0	0	0	0	0	0	1	0	0	0
69	0.965	0.019685	0	0	16	0	0	0	0	1	0	1	0	0	0	0	0	0	0	1	0	0	0
69	0.959	0.019515	0	0	16	0	0	0	0	1	0	1	0	0	0	0	0	0	0	1	0	0	0
69	0.996	0.011527	0	0	16	0	0	0	0	1	0	1	0	0	0	0	0	0	0	1	0	0	0
69	0.14	0.032651	0	0	16	0	0	0	0	1	0	1	0	0	0	0	0	0	0	1	0	0	0
69	0.999	0.016667	0	0	16	0	0	0	0	1	0	1	0	0	0	0	0	0	0	1	0	0	0
69	0.607	0.037858	0	0	16	0	0	0	0	1	0	1	0	0	0	0	0	0	0	1	0	0	0
69	0.738	0.017064	0	0	16	0	0	0	0	1	0	1	0	0	0	0	0	0	0	1	0	0	0
69	0.9897	0.001328	0	0	16	0	0	0	0	1	0	1	0	0	0	0	0	0	0	1	0	0	0
70	0.28	0.1033	0	0	32	0	0	0	1	0	0	0	0	0	1	0	0	0	0	1	0	0	0
70	0.27	0.108631	0	0	32	0	0	0	0	1	0	0	0	0	1	0	0	0	0	1	0	0	0
70	0.29	0.118531	0	0	32	0	0	0	1	0	0	0	0	0	1	0	0	0	0	1	0	0	0
70	0.13	0.07539	0	0	32	0	0	0	1	0	0	0	0	0	1	0	0	0	0	1	0	0	0
70	0.21	0.071623	0	0	32	0	0	0	1	0	0	0	0	0	1	0	0	0	0	1	0	0	0
70	0.21	0.0907	0	0	32	0	0	0	1	0	0	0	0	0	1	0	0	0	0	1	0	0	0
70	0.2	0.111266	0	0	32	0	0	0	1	0	0	0	0	0	1	0	0	0	0	1	0	0	0
70	0.45	0.155367	0	0	32	0	0	0	1	0	0	0	0	0	1	0	0	0	0	1	0	0	0
71	1.007	0.073827	0	0	4	0	0	0	1	0	0	0	0	0	1	0	0	0	0	0	1	0	0
71	0.973	0.079299	0	0	4	0	0	0	1	0	0	0	0	0	1	0	0	0	0	0	1	0	0
71	0.836	0.031811	0	0	4	0	0	0	1	0	0	0	0	0	1	0	0	0	0	0	1	0	0
71	0.837	0.031609	0	0	4	0	0	0	1	0	0	1	0	0	0	0	0	0	0	0	1	0	0
71	0.731	0.038677	0	0	4	0	0	0	1	0	0	0	0	0	1	0	0	0	0	0	1	0	0
72	0.5202	0.057102	1	0	7	0	0	0	0	1	0	0	0	0	1	0	0	0	0	1	0	0	0
72	0.1626	0.069191	1	0	7	1	0	0	1	0	0	0	0	1	0	0	0	0	0	1	0	0	0
72	0.3737	0.060863	1	0	7	1	0	0	1	0	0	0	0	0	1	0	0	0	0	1	0	0	0
72	0.2547	0.073826	1	0	7	0	0	0	0	1	0	0	0	1	0	0	0	0	0	1	0	0	0
72	0.5585	0.054701	1	0	7	0	0	0	0	1	0	1	0	0	0	0	0	0	0	1	0	0	0
72	0.0737	0.038385	1	0	7	1	0	0	1	0	0	0	1	0	0	0	0	0	0	1	0	0	0
72	0.2477	0.069579	1	0	7	0	0	0	0	1	0	0	0	1	0	0	0	0	0	1	0	0	0
72	0.539	0.096422	1	0	7	1	0	0	1	0	0	1	0	0	0	0	0	0	0	1	0	0	0
72	0.1789	0.105858	1	0	7	1	0	0	1	0	0	0	0	1	0	0	0	0	0	1	0	0	0
72	0.1289	0.066103	1	0	7	1	0	0	1	0	0	0	0	1	0	0	0	0	0	1	0	0	0
72	0.6059	0.044421	1	0	7	0	0	0	0	1	0	1	0	0	0	0	0	0	0	1	0	0	0
72	0.4055	0.060074	1	0	7	1	0	0	1	0	0	1	0	0	0	0	0	0	0	1	0	0	0
72	0.1253	0.017451	1	0	7	0	0	0	0	1	0	0	1	0	0	0	0	0	0	1	0	0	0
72	0.13332	0.033838	1	0	7	0	0	0	0	1	0	0	1	0	0	0	0	0	0	1	0	0	0
72	0.1493	0.069766	1	0	7	1	0	0	1	0	0	0	1	0	0	0	0	0	0	1	0	0	0
72	0.5235	0.047634	1	0	7	0	0	0	0	1	0	0	0	0	1	0	0	0	0	1	0	0	0
72	0.7634	0.041176	1	0	7	0	0	0	0	1	0	1	0	0	0	0	0	0	0	1	0	0	0
72	0.2728	0.061303	1	0	7	1	0	0	1	0	0	0	0	0	1	0	0	0	0	1	0	0	0
72	0.3172	0.060419	1	0	7	1	0	0	1	0	0	1	0	0	0	0	0	0	0	1	0	0	0
72	0.135	0.072193	1	0	7	1	0	0	1	0	0	0	1	0	0	0	0	0	0	1	0	0	0
72	0.246	0.050102	1	0	7	0	0	0	0	1	0	0	1	0	0	0	0	0	0	1	0	0	0
72	0.1227	0.064241	1	0	7	0	0	0	0	1	0	0	0	1	0	0	0	0	0	1	0	0	0
72	0.4492	0.098293	1	0	7	1	0	0	1	0	0	0	0	0	1	0	0	0	0	1	0	0	0
72	0.7291	0.04358	1	0	7	0	0	0	0	1	0	0	0	0	1	0	0	0	0	1	0	0	0
73	0.3365	0.191193	1	0	7	0	0	0	0	1	0	0	1	0	0	0	0	0	0	1	0	0	0
73	0.3544	0.068682	1	0	7	0	0	0	0	1	0	0	0	1	0	0	0	0	0	1	0	0	0
73	0.0498	0.028295	1	0	7	0	1	1	1	0	0	0	1	0	0	0	1	0	0	1	0	0	0
73	0.83	0.044456	1	0	7	0	0	0	0	1	0	1	0	0	0	0	0	0	0	1	0	0	0
73	0.7732	0.050642	1	0	7	0	0	0	0	1	0	0	0	0	1	0	0	0	0	1	0	0	0
73	0.0733	0.07404	1	0	7	0	0	0	0	1	0	0	0	1	0	0	1	0	0	1	0	0	0
73	0.3169	0.023216	1	0	7	0	0	0	0	1	0	0	1	0	0	0	0	0	0	1	0	0	0
73	0.32	0.069414	1	0	7	0	0	0	0	1	0	1	0	0	0	0	1	0	0	1	0	0	0
73	0.0226	0.102727	1	0	7	0	1	1	1	0	0	0	1	0	0	0	0	0	0	1	0	0	0
73	0.257	0.069648	1	0	7	0	0	0	0	1	0	0	0	0	1	0	1	0	0	1	0	0	0
73	-0.0191	0.048974	1	0	7	0	1	1	1	0	0	0	1	0	0	0	0	0	0	1	0	0	0
73	-0.5763	0.202211	1	0	7	0	0	0	0	1	0	0	1	0	0	0	1	0	0	1	0	0	0
73	-0.5589	0.021447	1	0	7	0	0	0	0	1	0	0	1	0	0	0	1	0	0	1	0	0	0
73	0.0596	0.152821	1	0	7	0	1	1	1	0	0	0	1	0	0	0	1	0	0	1	0	0	0
74	0.891	0.0218	0	0	18	0	0	0	0	1	0	1	0	0	0	0	0	0	0	0	0	0	1
74	0.788	0.02	0	0	20	0	0	0	0	1	0	1	0	0	0	0	0	0	0	0	0	0	1
74	0.523	0.017097	0	0	20	0	0	0	0	1	0	1	0	0	0	0	0	0	0	0	0	0	1
74	0.484	0.045263	0	0	18	0	0	0	0	0	0	1	0	0	0	0	0	0	0	0	0	0	1
74	0.121	0.005606	0	0	20	0	0	0	0	1	0	1	0	0	0	0	0	0	0	0	0	0	1
74	0.741	0.015602	0	0	20	0	0	0	0	1	0	1	0	0	0	0	0	0	0	0	0	0	1
74	0.815	0.008981	0	0	18	0	0	0	0	0	0	1	0	0	0	0	0	0	0	0	0	0	1
74	0.762	0.010769	0	0	18	0	0	0	0	1	0	1	0	0	0	0	0	0	0	0	0	0	1
74	0.838	0.018202	0	0	20	0	0	0	0	0	0	1	0	0	0	0	0	0	0	0	0	0	1
74	0.827	0.022763	0	0	18	0	0	0	0	0	0	1	0	0	0	0	0	0	0	0	0	0	1
74	0.848	0.020541	0	0	20	0	0	0	0	0	0	1	0	0	0	0	0	0	0	0	0	0	1
74	0.877	0.017324	0	0	18	0	0	0	0	0	0	1	0	0	0	0	0	0	0	0	0	0	1
74	0.856	0.011163	0	0	18	0	0	0	0	0	0	1	0	0	0	0	0	0	0	0	0	0	1
74	0.818	0.018958	0	0	20	0	0	0	0	1	0	1	0	0	0	0	0	0	0	0	0	0	1
74	0.826	0.01234	0	0	18	0	0	0	0	0	0	1	0	0	0	0	0	0	0	0	0	0	1
74	0.743	0.05587	0	0	20	0	0	0	0	0	0	1	0	0	0	0	0	0	0	0	0	0	1
74	0.538	0.017048	0	0	20	0	0	0	0	1	0	1	0	0	0	0	0	0	0	0	0	0	1
74	0.84	0.018182	0	0	18	0	0	0	0	1	0	1	0	0	0	0	0	0	0	0	0	0	1
74	0.825	0.042683	0	0	20	0	0	0	0	0	0	1	0	0	0	0	0	0	0	0	0	0	1
74	0.714	0.020429	0	0	20	0	0	0	0	1	0	1	0	0	0	0	0	0	0	0	0	0	1
74	0.754	0.013667	0	0	18	0	0	0	0	1	0	1	0	0	0	0	0	0	0	0	0	0	1
74	0.139	0.015403	0	0	20	0	0	0	0	0	0	1	0	0	0	0	0	0	0	0	0	0	1
74	0.762	0.00663	0	0	18	0	0	0	0	1	0	1	0	0	0	0	0	0	0	0	0	0	1
74	0.132	0.018121	0	0	20	0	0	0	0	0	0	1	0	0	0	0	0	0	0	0	0	0	1
74	0.602	0.044719	0	0	20	0	0	0	0	1	0	1	0	0	0	0	0	0	0	0	0	0	1
74	0.745	0.034932	0	0	20	0	0	0	0	0	0	1	0	0	0	0	0	0	0	0	0	0	1
74	0.579	0.032636	0	0	18	0	0	0	0	1	0	1	0	0	0	0	0	0	0	0	0	0	1
74	0.729	0.039275	0	0	20	0	0	0	0	1	0	1	0	0	0	0	0	0	0	0	0	0	1
74	0.758	0.020862	0	0	18	0	0	0	0	1	0	1	0	0	0	0	0	0	0	0	0	0	1
74	0.122	0.004816	0	0	20	0	0	0	0	1	0	1	0	0	0	0	0	0	0	0	0	0	1
74	0.811	0.007746	0	0	18	0	0	0	0	0	0	1	0	0	0	0	0	0	0	0	0	0	1
74	0.82	0.021429	0	0	20	0	0	0	0	0	0	1	0	0	0	0	0	0	0	0	0	0	1
74	0.781	0.016103	0	0	18	0	0	0	0	1	0	1	0	0	0	0	0	0	0	0	0	0	1
74	0.729	0.022773	0	0	18	0	0	0	0	1	0	1	0	0	0	0	0	0	0	0	0	0	1
74	0.849	0.015253	0	0	18	0	0	0	0	0	0	1	0	0	0	0	0	0	0	0	0	0	1
74	0.872	0.02	0	0	18	0	0	0	0	0	0	1	0	0	0	0	0	0	0	0	0	0	1
74	0.49	0.042149	0	0	18	0	0	0	0	1	0	1	0	0	0	0	0	0	0	0	0	0	1
74	0.535	0.018826	0	0	20	0	0	0	0	0	0	1	0	0	0	0	0	0	0	0	0	0	1
74	0.795	0.011081	0	0	18	0	0	0	0	1	0	1	0	0	0	0	0	0	0	0	0	0	1
74	0.884	0.022745	0	0	18	0	0	0	0	0	0	1	0	0	0	0	0	0	0	0	0	0	1
74	0.61	0.019598	0	0	20	0	0	0	0	0	0	1	0	0	0	0	0	0	0	0	0	0	1
74	0.242	0.018488	0	0	20	0	0	0	0	1	0	1	0	0	0	0	0	0	0	0	0	0	1
74	0.66	0.033333	0	0	20	0	0	0	0	0	0	1	0	0	0	0	0	0	0	0	0	0	1
74	0.615	0.023193	0	0	20	0	0	0	0	1	0	1	0	0	0	0	0	0	0	0	0	0	1
74	0.639	0.025971	0	0	20	0	0	0	0	0	0	1	0	0	0	0	0	0	0	0	0	0	1
74	0.766	0.027209	0	0	18	0	0	0	0	0	0	1	0	0	0	0	0	0	0	0	0	0	1
74	0.809	0.037451	0	0	18	0	0	0	0	0	0	1	0	0	0	0	0	0	0	0	0	0	1
74	0.752	0.00775	0	0	18	0	0	0	0	1	0	1	0	0	0	0	0	0	0	0	0	0	1
75	0.857	0.0286	0	0	23	0	0	0	0	1	0	1	0	0	0	0	0	0	0	0	1	0	0
75	0.402	0.02055	0	0	23	0	0	0	0	1	0	1	0	0	0	0	0	0	0	0	0	0	0
75	0.839	0.051935	0	0	23	0	0	0	0	1	0	1	0	0	0	0	0	0	0	0	1	0	0
75	0.811	0.03566	0	0	23	0	0	0	0	1	0	1	0	0	0	0	0	0	0	0	1	0	0
75	0.784	0.04	0	0	23	0	0	0	0	1	0	1	0	0	0	0	0	0	0	0	1	0	0
75	0.896	0.043333	0	0	23	0	0	0	0	1	0	1	0	0	0	0	0	0	0	0	0	0	0
75	0.704	0.075897	0	0	23	0	0	0	0	1	0	1	0	0	0	0	0	0	0	0	0	0	0
75	0.832	0.034286	0	0	23	0	0	0	0	1	0	1	0	0	0	0	0	0	0	0	1	0	0
75	0.794	0.085833	0	0	23	0	0	0	0	1	0	1	0	0	0	0	0	0	0	0	0	0	0
75	0.834	0.069167	0	0	23	0	0	0	0	1	0	1	0	0	0	0	0	0	0	0	0	0	0
75	0.523	0.340714	0	0	23	0	0	0	0	1	0	1	0	0	0	0	0	0	0	0	1	0	0
75	0.845	0.043056	0	0	23	0	0	0	0	1	0	1	0	0	0	0	0	0	0	0	0	0	0
75	0.689	0.111071	0	0	23	0	0	0	0	1	0	1	0	0	0	0	0	0	0	0	0	0	0
75	0.809	0.030317	0	0	23	0	0	0	0	1	0	1	0	0	0	0	0	0	0	0	1	0	0
75	0.608	0.1568	0	0	23	0	0	0	0	1	0	1	0	0	0	0	0	0	0	0	0	0	0
75	0.619	0.1905	0	0	23	0	0	0	0	1	0	1	0	0	0	0	0	0	0	0	1	0	0
75	0.635	0.046795	0	0	23	0	0	0	0	1	0	1	0	0	0	0	0	0	0	0	0	0	0
75	0.764	0.016503	0	0	23	0	0	0	0	1	0	1	0	0	0	0	0	0	0	0	0	0	0
75	0.782	0.037586	0	0	23	0	0	0	0	1	0	1	0	0	0	0	0	0	0	0	1	0	0
75	0.099	0.031935	0	0	23	0	0	0	0	1	0	1	0	0	0	0	0	0	0	0	1	0	0
75	0.538	0.165	0	0	23	0	0	0	0	1	0	1	0	0	0	0	0	0	0	0	0	0	0
75	0.795	0.053947	0	0	23	0	0	0	0	1	0	1	0	0	0	0	0	0	0	0	1	0	0
75	0.776	0.043077	0	0	23	0	0	0	0	1	0	1	0	0	0	0	0	0	0	0	1	0	0
75	0.598	0.051538	0	0	23	0	0	0	0	1	0	1	0	0	0	0	0	0	0	0	0	0	0
76	0.48	0.0322	0	0	15	0	0	0	0	1	0	0	0	1	0	0	0	0	0	1	0	0	0
76	0.681	0.022935	0	0	15	0	0	0	0	1	0	0	0	0	1	0	0	0	0	1	0	0	0
76	0.732	0.022074	0	0	15	0	0	0	0	1	0	1	0	0	0	0	0	0	0	1	0	0	0
77	1.006	0.065	1	0	2	0	0	0	0	1	0	1	0	0	0	0	1	0	0	1	0	0	0
77	0.609	0.067	1	0	2	0	0	1	1	0	0	1	0	0	0	0	1	0	0	1	0	0	0
77	0.909	0.052	1	0	2	0	0	0	1	0	0	1	0	0	0	0	1	0	0	1	0	0	0
77	0.852	0.114	0	0	2	0	0	1	0	0	0	1	0	0	0	0	1	0	0	1	0	0	0
77	0.818	0.057	1	0	2	1	0	0	1	0	0	1	0	0	0	0	1	0	0	1	0	0	0
77	0.719	0.113	1	0	2	0	0	1	1	0	0	1	0	0	0	0	1	0	0	1	0	0	0
77	1.099	0.122	1	0	2	0	0	1	1	0	0	1	0	0	0	0	1	0	0	1	0	0	0
77	1.423	0.076	0	0	2	1	0	1	0	0	0	1	0	0	0	0	1	0	0	1	0	0	0
77	0.848	0.062	1	0	2	0	0	1	1	0	0	1	0	0	0	0	1	0	0	1	0	0	0
78	0.29	0.01234	0	0	9	0	0	0	1	0	0	0	1	0	0	0	0	0	0	1	0	0	0
78	0.208	0.014638	0	0	9	0	0	0	1	0	0	0	1	0	0	0	0	0	0	1	0	0	0
78	0.319	0.015918	0	0	9	0	0	0	1	0	0	0	1	0	0	0	0	0	0	1	0	0	0
78	0.22	0.015647	0	0	9	0	0	0	1	0	0	0	1	0	0	0	0	0	0	1	0	0	0
78	0.29	0.012129	0	0	9	0	0	0	1	0	0	0	1	0	0	0	0	0	0	1	0	0	0
78	0.311	0.015715	0	0	9	0	0	0	1	0	0	0	1	0	0	0	0	0	0	1	0	0	0
78	0.207	0.014139	0	0	9	0	0	0	1	0	0	0	1	0	0	0	0	0	0	1	0	0	0
78	0.226	0.015793	0	0	9	0	0	0	1	0	0	0	1	0	0	0	0	0	0	1	0	0	0
79	0.4624	0.04459	0	0	8	0	0	0	0	1	0	0	0	1	0	1	0	0	0	1	0	0	0
79	0.3704	0.04468	0	0	8	0	0	0	0	1	0	0	0	1	0	0	0	0	0	1	0	0	0
79	0.4324	0.055365	0	0	8	0	0	0	0	1	0	0	0	1	0	0	0	0	0	1	0	0	0
79	0.3431	0.106885	0	0	8	0	0	0	0	1	0	0	0	1	0	0	0	1	0	1	0	0	0
79	-0.1547	0.067851	0	0	8	0	0	0	0	1	0	0	0	1	0	1	0	0	0	1	0	0	0
79	0.7778	0.016461	0	0	8	0	0	0	0	1	0	0	0	1	0	0	0	0	0	1	0	0	0
79	0.5052	0.052461	0	0	8	0	0	0	0	1	0	0	0	1	0	0	0	1	0	1	0	0	0
80	0.421	0.008	0	0	20	0	0	0	1	0	0	0	0	1	0	0	0	0	0	0	1	0	0
80	0.584	0.007	0	0	20	0	0	0	1	0	0	0	0	1	0	0	0	0	0	0	1	0	0
81	0.25	0.044248	1	0	7	0	0	0	0	1	0	0	0	1	0	0	0	0	1	0	0	0	0
81	1.04	0.547368	1	0	7	0	0	0	0	1	0	0	0	1	0	1	0	0	1	0	0	0	0
81	0.2	0.047962	1	0	7	0	0	0	0	1	0	0	0	1	0	0	0	0	1	0	0	0	0
81	0.19	0.087156	1	0	7	0	0	0	0	1	0	0	0	1	0	1	0	0	1	0	0	0	0
81	0.15	0.136364	1	0	7	0	0	0	0	1	0	0	0	1	0	0	0	1	1	0	0	0	0
81	0.44	0.109181	1	0	7	0	0	0	0	1	0	0	0	1	0	0	0	1	1	0	0	0	0
82	0.197	0.001	1	0	11	1	1	1	1	0	0	0	1	0	0	0	0	0	1	0	0	0	0
82	0.182	0.002	1	0	11	0	1	0	0	0	0	0	1	0	0	0	0	0	1	0	0	0	0
82	0.182	0.001	1	0	11	0	1	0	0	0	0	0	1	0	0	0	0	0	1	0	0	0	0
82	0.181	0.002	1	0	11	0	1	0	0	0	0	0	1	0	0	0	0	0	1	0	0	0	0
82	0.186	0.002	1	0	11	0	1	0	0	0	0	0	1	0	0	0	0	0	1	0	0	0	0
82	0.146	0.001	1	0	11	0	1	0	0	0	0	0	1	0	0	0	0	0	1	0	0	0	0
82	0.192	0.001	1	0	11	0	1	0	0	0	0	0	1	0	0	0	0	0	1	0	0	0	0
82	0.192	0.002	1	0	11	1	1	1	1	0	0	0	1	0	0	0	0	0	1	0	0	0	0
82	0.146	0.001	1	0	11	1	1	1	1	0	0	0	1	0	0	0	0	0	1	0	0	0	0
82	0.139	0.001	1	0	11	0	1	0	0	0	0	0	1	0	0	0	0	0	1	0	0	0	0
82	0.19	0.001	1	0	11	1	1	1	1	0	0	0	1	0	0	0	0	0	1	0	0	0	0
82	0.159	0.001	1	0	11	0	1	0	0	0	0	0	1	0	0	0	0	0	1	0	0	0	0
83	0.788	0.101387	0	1	70	0	0	0	0	1	0	1	0	0	0	0	0	0	0	0	1	0	0
83	0.788	0.101337	0	1	70	0	0	0	0	1	0	1	0	0	0	0	0	0	0	0	1	0	0
84	0.7792	0.0722	0	1	8	0	0	0	0	1	0	1	0	0	0	0	0	0	0	0	0	0	1
84	0.8892	0.0127	0	1	8	0	0	0	0	1	0	1	0	0	0	0	0	0	0	0	0	0	1
84	0.7784	0.0147	0	1	8	0	0	0	0	1	0	1	0	0	0	0	0	0	0	0	0	0	1
84	1.0031	0.0076	0	1	8	0	1	0	1	0	0	1	0	0	0	0	0	0	0	0	0	0	1
84	1.0178	0.0078	0	1	8	0	1	0	0	0	0	1	0	0	0	0	0	0	0	0	0	0	1
84	0.971	0.0175	0	1	8	0	0	0	0	1	0	1	0	0	0	0	0	0	0	0	0	0	1
84	0.9559	0.0186	0	1	8	0	0	0	0	1	0	1	0	0	0	0	0	0	0	0	0	0	1
84	0.9736	0.0073	0	1	8	0	1	0	1	0	0	1	0	0	0	0	0	0	0	0	0	0	1
84	0.8309	0.0118	0	1	8	0	0	0	0	1	0	1	0	0	0	0	0	0	0	0	0	0	1
84	0.7716	0.0257	0	1	8	0	0	0	0	1	0	1	0	0	0	0	0	0	0	0	0	0	1
84	0.922	0.0653	0	1	8	0	0	0	0	1	0	1	0	0	0	0	0	0	0	0	0	0	1
84	1.0183	0.008	0	1	8	0	1	0	1	0	0	1	0	0	0	0	0	0	0	0	0	0	1
84	0.9045	0.0052	0	1	8	0	0	0	0	1	0	1	0	0	0	0	0	0	0	0	0	0	1
84	0.9718	0.0073	0	1	8	0	1	0	0	0	0	1	0	0	0	0	0	0	0	0	0	0	1
84	0.9414	0.0053	0	1	8	0	1	0	0	0	0	1	0	0	0	0	0	0	0	0	0	0	1
84	1.001	0.0078	0	1	8	0	1	0	1	0	0	1	0	0	0	0	0	0	0	0	0	0	1
84	1.0028	0.0316	0	1	8	0	1	0	0	0	0	1	0	0	0	0	0	0	0	0	0	0	1
84	0.9742	0.0073	0	1	8	0	1	0	1	0	0	1	0	0	0	0	0	0	0	0	0	0	1
84	0.9828	0.0078	0	1	8	0	1	0	1	0	0	1	0	0	0	0	0	0	0	0	0	0	1
84	0.8331	0.0206	0	1	8	0	0	0	0	1	0	1	0	0	0	0	0	0	0	0	0	0	1
84	1.0048	0.0083	0	1	8	0	1	0	1	0	0	1	0	0	0	0	0	0	0	0	0	0	1
84	0.5014	0.0328	0	1	8	0	0	0	0	1	0	1	0	0	0	0	0	0	0	0	0	0	1
84	0.9453	0.0063	0	1	8	0	1	0	0	0	0	1	0	0	0	0	0	0	0	0	0	0	1
84	1.007	0.0074	0	1	8	0	1	0	0	0	0	1	0	0	0	0	0	0	0	0	0	0	1
84	0.9718	0.0337	0	1	8	0	1	0	0	0	0	1	0	0	0	0	0	0	0	0	0	0	1
84	0.7523	0.0222	0	1	8	0	0	0	0	1	0	1	0	0	0	0	0	0	0	0	0	0	1
84	0.9896	0.008	0	1	8	0	1	0	1	0	0	1	0	0	0	0	0	0	0	0	0	0	1
84	0.6894	0.0418	0	1	8	0	0	0	0	1	0	1	0	0	0	0	0	0	0	0	0	0	1
84	0.9999	0.0263	0	1	8	0	0	0	0	1	0	1	0	0	0	0	0	0	0	0	0	0	1
84	1.0014	0.0074	0	1	8	0	1	0	1	0	0	1	0	0	0	0	0	0	0	0	0	0	1
84	1.001	0.0069	0	1	8	0	1	0	0	0	0	1	0	0	0	0	0	0	0	0	0	0	1
84	0.7418	0.0164	0	1	8	0	0	0	0	1	0	1	0	0	0	0	0	0	0	0	0	0	1
84	0.8961	0.0049	0	1	8	0	0	0	0	1	0	1	0	0	0	0	0	0	0	0	0	0	1
84	0.8604	0.0265	0	1	8	0	0	0	0	1	0	1	0	0	0	0	0	0	0	0	0	0	1
84	0.801	0.0135	0	1	8	0	0	0	0	1	0	1	0	0	0	0	0	0	0	0	0	0	1
84	0.9005	0.0279	0	1	8	0	0	0	0	1	0	1	0	0	0	0	0	0	0	0	0	0	1
84	0.6237	0.04	0	1	8	0	0	0	0	1	0	1	0	0	0	0	0	0	0	0	0	0	1
84	0.9377	0.0069	0	1	8	0	1	0	0	0	0	1	0	0	0	0	0	0	0	0	0	0	1
84	0.9748	0.0105	0	1	8	0	1	0	0	0	0	1	0	0	0	0	0	0	0	0	0	0	1
84	0.9066	0.0049	0	1	8	0	0	0	0	1	0	1	0	0	0	0	0	0	0	0	0	0	1
84	0.8437	0.0347	0	1	8	0	0	0	0	1	0	1	0	0	0	0	0	0	0	0	0	0	1
84	0.8748	0.0173	0	1	8	0	0	0	0	1	0	1	0	0	0	0	0	0	0	0	0	0	1
84	1.0155	0.0078	0	1	8	0	1	0	1	0	0	1	0	0	0	0	0	0	0	0	0	0	1
84	1.014	0.0076	0	1	8	0	1	0	1	0	0	1	0	0	0	0	0	0	0	0	0	0	1
84	0.9938	0.0073	0	1	8	0	1	0	0	0	0	1	0	0	0	0	0	0	0	0	0	0	1
84	1.0178	0.0303	0	1	8	0	1	0	0	0	0	1	0	0	0	0	0	0	0	0	0	0	1
84	0.7034	0.0281	0	1	8	0	0	0	0	1	0	1	0	0	0	0	0	0	0	0	0	0	1
84	0.8195	0.0269	0	1	8	0	0	0	0	1	0	1	0	0	0	0	0	0	0	0	0	0	1
84	0.7336	0.0242	0	1	8	0	0	0	0	1	0	1	0	0	0	0	0	0	0	0	0	0	1
84	0.9758	0.0065	0	1	8	0	1	0	0	0	0	1	0	0	0	0	0	0	0	0	0	0	1
84	1.0179	0.0092	0	1	8	0	1	0	0	0	0	1	0	0	0	0	0	0	0	0	0	0	1
84	0.9045	0.0052	0	1	8	0	0	0	0	1	0	1	0	0	0	0	0	0	0	0	0	0	1
84	0.8728	0.0352	0	1	8	0	0	0	0	1	0	1	0	0	0	0	0	0	0	0	0	0	1
84	0.9678	0.0059	0	1	8	0	1	0	0	0	0	1	0	0	0	0	0	0	0	0	0	0	1
84	1.0018	0.0092	0	1	8	0	1	0	0	0	0	1	0	0	0	0	0	0	0	0	0	0	1
84	0.4243	0.0678	0	1	8	0	0	0	0	1	0	1	0	0	0	0	0	0	0	0	0	0	1
84	0.9997	0.0073	0	1	8	0	1	0	1	0	0	1	0	0	0	0	0	0	0	0	0	0	1
84	0.9276	0.0035	0	1	8	0	0	0	0	1	0	1	0	0	0	0	0	0	0	0	0	0	1
84	0.9886	0.0021	0	1	8	0	0	0	0	1	0	1	0	0	0	0	0	0	0	0	0	0	1
85	0.77086	0.091759	1	0	6	1	1	0	1	0	0	1	0	0	0	0	0	0	0	1	0	0	0
86	1.33	0.273101	1	0	9	1	0	1	1	0	1	0	1	0	0	0	0	0	1	0	0	0	0
86	0.74	0.083995	1	0	9	1	0	1	1	0	1	0	1	0	0	0	0	0	1	0	0	0	0
86	1.15	0.198618	1	0	9	1	1	1	1	0	1	0	1	0	0	0	0	0	1	0	0	0	0
86	0.83	0.202934	1	0	9	1	0	1	1	0	1	0	1	0	0	0	0	0	1	0	0	0	0
86	0.8	0.07767	1	0	9	1	0	1	1	0	1	0	1	0	0	0	0	0	1	0	0	0	0
86	0.77	0.35814	1	0	9	1	1	1	1	0	1	0	1	0	0	0	0	0	1	0	0	0	0
86	1.53	0.239812	1	0	9	1	1	1	1	0	1	0	1	0	0	0	0	0	1	0	0	0	0
86	0.82	0.057303	1	0	9	1	1	1	1	0	1	0	1	0	0	0	0	0	1	0	0	0	0
87	0.27	0.145161	0	0	7	1	1	1	1	0	0	0	1	0	0	0	0	0	0	0	0	1	0
87	0.37	0.12892	0	0	7	1	1	1	1	0	0	0	1	0	0	0	0	0	0	0	0	1	0
87	0.31	0.141553	0	0	7	1	1	1	1	0	0	0	1	0	0	0	0	0	0	0	0	1	0
87	0.33	0.109272	0	0	7	1	1	1	1	0	0	0	1	0	0	0	0	0	0	0	0	1	0
87	0.3	0.141509	0	0	7	1	1	1	1	0	0	0	1	0	0	0	0	0	0	0	0	1	0
87	0.3	0.107527	0	0	7	1	1	1	1	0	0	0	1	0	0	0	0	0	0	0	0	1	0
88	0.799	0.046	0	0	27	0	0	0	0	1	1	1	0	0	0	0	0	0	1	0	0	0	0
88	0.731	0.05	0	0	27	0	0	0	1	0	1	1	0	0	0	0	0	0	1	0	0	0	0
88	0.527	0.105	0	0	27	0	0	0	1	0	1	0	0	0	1	0	0	0	1	0	0	0	0
88	0.807	0.062	0	0	27	0	0	0	1	0	1	1	0	0	0	0	0	0	1	0	0	0	0
88	0.736	0.065	0	0	27	0	0	0	1	0	1	0	0	0	1	0	0	0	1	0	0	0	0
88	0.616	0.127	0	0	27	0	0	0	0	1	1	0	0	0	1	0	0	0	1	0	0	0	0
89	0.788	0.006897	1	0	11	1	1	0	1	0	0	0	0	1	0	0	0	0	0	0	0	0	1
90	0.6221	0.013537	0	0	5	0	1	0	0	0	0	1	0	0	0	0	0	0	0	0	0	1	0
90	0.6401	0.016289	0	0	5	0	1	0	0	0	0	1	0	0	0	0	0	0	0	0	0	1	0
90	0.406	0.015292	0	0	5	0	1	0	0	0	0	1	0	0	0	0	0	0	0	0	0	1	0
91	0.081389	0.031587	1	0	10	0	0	0	0	1	0	0	0	1	0	0	1	0	0	1	0	0	0
91	0.3255	0.1877	1	0	10	1	0	0	1	0	0	0	0	1	0	0	1	0	0	1	0	0	0
92	0.764	0.059734	1	0	11	0	0	0	0	1	1	1	0	0	0	0	1	0	0	1	0	0	0
92	0.5625	0.054718	1	0	11	0	0	0	1	0	0	1	0	0	0	0	1	0	0	1	0	0	0
92	0.7149	0.061789	1	0	11	0	0	0	0	1	0	1	0	0	0	0	1	0	0	1	0	0	0
93	0.283	0.259871	0	0	2	0	0	0	1	0	0	1	0	0	0	0	1	0	0	0	0	0	1
93	0.058	0.218045	1	0	2	0	0	0	1	0	0	1	0	0	0	0	1	0	0	0	0	0	1
93	0.491	0.235718	1	0	2	0	0	0	0	1	1	1	0	0	0	0	1	0	0	0	0	0	1
93	0.756	0.140442	0	0	2	0	0	0	0	1	1	1	0	0	0	0	1	0	0	0	0	0	1
93	1.038	0.10469	1	0	2	0	0	0	1	0	0	1	0	0	0	0	1	0	0	0	0	0	1
93	0.566	0.124697	1	0	2	0	0	0	0	1	1	1	0	0	0	0	1	0	0	0	0	0	1
93	0.472	0.297417	0	0	2	0	0	0	1	0	0	1	0	0	0	0	1	0	0	0	0	0	1
93	-0.563	0.266194	1	0	2	0	0	0	0	1	1	1	0	0	0	0	1	0	0	0	0	0	1
93	-0.145	1.36792	1	0	2	0	0	0	0	1	1	1	0	0	0	0	1	0	0	0	0	0	1
93	0.409	0.158282	1	0	2	0	0	0	1	0	0	1	0	0	0	0	1	0	0	0	0	0	1
93	1.151	0.155983	1	0	2	0	0	0	0	1	0	1	0	0	0	0	1	0	0	0	0	0	1
93	0.622	0.062281	1	0	2	0	0	0	0	1	1	1	0	0	0	0	1	0	0	0	0	0	1
93	-0.152	0.228228	1	0	2	0	0	0	1	0	0	1	0	0	0	0	1	0	0	0	0	0	1
93	0.282	0.330211	0	0	2	0	0	0	0	1	0	1	0	0	0	0	1	0	0	0	0	0	1
93	0.47	0.087933	1	0	2	0	0	0	1	0	0	1	0	0	0	0	1	0	0	0	0	0	1
93	1.103	0.215262	1	0	2	0	0	0	1	0	0	1	0	0	0	0	1	0	0	0	0	0	1
93	-0.115	0.259594	1	0	2	0	0	0	0	1	0	1	0	0	0	0	1	0	0	0	0	0	1
93	0.36	0.027019	1	0	2	0	0	0	1	0	0	1	0	0	0	0	1	0	0	0	0	0	1
93	0.68	0.230118	0	0	2	0	0	0	1	0	0	1	0	0	0	0	1	0	0	0	0	0	1
93	-0.15	0.216763	1	0	2	0	0	0	1	0	0	1	0	0	0	0	1	0	0	0	0	0	1
93	0.508	0.155067	1	0	2	0	0	0	0	1	1	1	0	0	0	0	1	0	0	0	0	0	1
93	-0.09	0.24	1	0	2	0	0	0	1	0	0	1	0	0	0	0	1	0	0	0	0	0	1
93	0.673	0.062096	1	0	2	0	0	0	0	1	0	1	0	0	0	0	1	0	0	0	0	0	1
93	0.406	0.154903	1	0	2	0	0	0	1	0	0	1	0	0	0	0	1	0	0	0	0	0	1
93	0.741	0.140235	0	0	2	0	0	0	1	0	0	1	0	0	0	0	1	0	0	0	0	0	1
93	1.057	0.100485	1	0	2	0	0	0	0	1	0	1	0	0	0	0	1	0	0	0	0	0	1
93	1.041	0.104289	1	0	2	0	0	0	1	0	0	1	0	0	0	0	1	0	0	0	0	0	1
93	0.147	0.266788	1	0	2	0	0	0	1	0	0	1	0	0	0	0	1	0	0	0	0	0	1
93	0.616	0.120407	1	0	2	0	0	0	0	1	0	1	0	0	0	0	1	0	0	0	0	0	1
93	0.999	0.200764	1	0	2	0	0	0	1	0	0	1	0	0	0	0	1	0	0	0	0	0	1
93	0.69	0.317096	0	0	2	0	0	0	0	1	1	1	0	0	0	0	1	0	0	0	0	0	1
93	0.474	0.140904	1	0	2	0	0	0	0	1	0	1	0	0	0	0	1	0	0	0	0	0	1
93	0.503	0.204388	1	0	2	0	0	0	1	0	0	1	0	0	0	0	1	0	0	0	0	0	1
93	0.262	0.260437	0	0	2	0	0	0	1	0	0	1	0	0	0	0	1	0	0	0	0	0	1
93	1.059	0.099671	1	0	2	0	0	0	0	1	1	1	0	0	0	0	1	0	0	0	0	0	1
93	0.737	0.138222	0	0	2	0	0	0	0	1	0	1	0	0	0	0	1	0	0	0	0	0	1
93	1.127	0.169448	1	0	2	0	0	0	0	1	1	1	0	0	0	0	1	0	0	0	0	0	1
93	0.758	0.137743	0	0	2	0	0	0	1	0	0	1	0	0	0	0	1	0	0	0	0	0	1
93	0.142	0.273603	1	0	2	0	0	0	1	0	0	1	0	0	0	0	1	0	0	0	0	0	1
93	-0.505	0.334659	1	0	2	0	0	0	0	1	0	1	0	0	0	0	1	0	0	0	0	0	1
93	0.504	0.175061	1	0	2	0	0	0	1	0	0	1	0	0	0	0	1	0	0	0	0	0	1
93	0.282	0.235	0	0	2	0	0	0	0	1	1	1	0	0	0	0	1	0	0	0	0	0	1
93	0.68	0.316869	0	0	2	0	0	0	0	1	0	1	0	0	0	0	1	0	0	0	0	0	1
94	0.114	0.008207	1	0	6	0	0	0	0	1	0	0	0	1	0	0	0	0	0	1	0	0	0
94	0.13	0.041935	1	0	6	0	0	0	0	0	0	0	0	1	0	0	0	0	0	1	0	0	0
95	0.15	0.254237	0	0	7	1	1	1	1	0	0	0	1	0	0	0	0	0	0	0	0	1	0
95	0.43	0.255952	0	0	7	1	0	1	1	0	0	0	1	0	0	0	0	0	0	0	0	1	0
95	0.27	0.142857	0	0	7	1	1	1	1	0	0	0	1	0	0	0	0	0	0	0	0	1	0
95	0.29	0.138095	0	0	7	1	1	1	1	0	0	0	1	0	0	0	0	0	0	0	0	1	0
95	0.16	0.210526	0	0	7	1	1	1	1	0	0	0	1	0	0	0	0	0	0	0	0	1	0
95	0.27	0.142105	0	0	7	1	1	1	1	0	0	0	1	0	0	0	0	0	0	0	0	1	0
95	0.15	0.263158	0	0	7	1	1	1	1	0	0	0	1	0	0	0	0	0	0	0	0	1	0
95	0.3	0.326087	0	0	7	1	0	1	1	0	0	0	1	0	0	0	0	0	0	0	0	1	0
95	0.31	0.141553	0	0	7	1	0	1	1	0	0	0	1	0	0	0	0	0	0	0	0	1	0
95	0.16	0.213333	0	0	7	1	1	1	1	0	0	0	1	0	0	0	0	0	0	0	0	1	0
95	0.29	0.138095	0	0	7	1	1	1	1	0	0	0	1	0	0	0	0	0	0	0	0	1	0
96	0.59	0.078	0	0	15	0	0	0	0	1	0	1	0	0	0	0	0	0	0	0	1	0	0
96	0.609	0.077	0	0	15	0	0	0	1	0	0	1	0	0	0	0	0	0	0	0	1	0	0
96	0.582	0.078	0	0	15	0	0	0	0	1	0	1	0	0	0	0	0	0	0	0	1	0	0
97	0.2659	0.026383	1	0	6	0	0	0	0	1	0	0	0	1	0	0	0	0	1	0	0	0	0
97	0.7932	0.020082	1	0	6	0	0	0	0	1	0	1	0	0	0	0	0	0	1	0	0	0	0
97	0.2658	0.026369	1	0	6	0	0	0	0	1	0	0	0	1	0	0	0	0	1	0	0	0	0
97	0.7931	0.020101	1	0	6	0	0	0	0	1	0	1	0	0	0	0	0	0	1	0	0	0	0
98	0.466	0.127811	1	0	11	0	0	0	0	1	0	1	0	0	0	0	0	0	0	0	0	0	1
98	0.412	0.113001	1	0	11	0	0	0	0	1	0	0	0	0	1	0	0	0	0	0	0	0	1
98	0.528	0.144816	1	0	11	0	0	0	0	1	0	0	0	0	1	0	0	0	0	0	0	0	1
98	0.339	0.092979	1	0	11	0	0	0	0	1	0	0	0	0	1	0	0	0	0	0	0	0	1
98	0.486	0.133297	1	0	11	1	1	1	0	0	0	1	0	0	0	0	0	0	0	0	0	0	1
98	0.363	0.099561	1	0	11	0	0	0	0	1	0	0	0	0	1	0	0	0	0	0	0	0	1
98	0.727	0.199397	1	0	11	0	0	0	0	1	0	0	0	0	1	0	0	0	0	0	0	0	1
98	0.563	0.154416	1	0	11	0	0	0	0	1	0	0	0	0	1	0	0	0	0	0	0	0	1
98	0.343	0.094076	1	0	11	0	0	0	0	1	0	0	0	0	1	0	0	0	0	0	0	0	1
98	0.483	0.132474	1	0	11	0	0	0	0	1	0	0	0	0	1	0	0	0	0	0	0	0	1
98	0.255	0.06994	1	0	11	0	0	0	0	1	0	0	0	0	1	0	0	0	0	0	0	0	1
98	0.415	0.113823	1	0	11	0	0	0	0	1	0	0	0	0	1	0	0	0	0	0	0	0	1
98	0.45	0.123423	1	0	11	0	0	0	0	1	0	0	0	0	1	0	0	0	0	0	0	0	1
99	0.57	0.02763	1	0	9	0	0	0	0	1	0	0	0	0	1	0	0	1	0	0	0	0	1
99	0.3	0.033296	1	0	9	0	0	0	0	1	0	0	0	1	0	0	0	1	0	0	0	0	1
99	0.27	0.030337	1	0	9	0	0	0	0	1	0	0	0	1	0	0	0	1	0	0	0	0	1
99	0.68	0.019236	1	0	9	0	0	0	0	1	0	0	0	0	1	0	0	1	0	0	0	0	1
99	0.57	0.028788	1	0	9	0	0	0	0	1	0	0	0	0	1	0	0	1	0	0	0	0	1
99	0.68	0.021753	1	0	9	0	0	0	0	1	0	0	0	0	1	0	0	1	0	0	0	0	1
100	0.699	0.069844	1	0	7	1	1	0	0	0	0	1	0	0	0	0	1	0	0	1	0	0	0

## Sheet: Reference list
Study ID	Reference
1	Abdullah, N.M.H., Ahmad, Z., Roslan, S. (2012). The Influence of Ownership Structure on the Firms Dividend Policy Based Lintner Model. International Review of Business Research Papers 8(6): 71-88.
2	Adelegan, O. (2003). An Empirical Analysis of the Relationship between Cash Flow and Dividend Changes in Nigeria. R&D Management 15(1): 35-49.
3	Ahmed, H., Javid, A.Y. (2008). Dynamics and determinants of dividend policy in Pakistan (evidence from Karachi stock exchange non-financial listed firms). MPRA Paper No. 37342.
4	Ahmed, H., Javid, A.Y. (2009). Dynamics and Determinants of Dividend Policy in Pakistan (Evidence from Karachi Stock Exchange Non-Financial Listed Firms). International Research Journal of Finance and Economics 25(3): 148-171.
5	Aivazian, V.A., Booth, L., Cleary, S. (2006). Dividend Smoothing and Debt Ratings. Journal of Financial and Quantitative Analysis 41(2): 439-453.
6	Al-Ajmi, J. (2010). Modelling the dividend policy of banks in Gulf Cooperation Council countries. Applied Economics Letters 17(14): 1423-1428.
7	Al-attar A.M., Al-Shattarat, H.K., Yusuf, A.N. (2015). The effects of contextual factors on disaggregated earnings in explaining dividend changes in Jordanian firms. International Journal of Commerce and Management 25(2): 218-239.
8	Al-Malkawi, H-A., Bhatt, M. I., Magableh, S. (2014). On the dividend smoothing, signaling and the global financial crisis. Economic Modelling 42: 159-165.
9	Al-Najjar, B. (2009). Dividend behaviour and smoothing new evidence from Jordanian panel data. Studies in Economics and Finance 26(3): 182-197.
10	Al-Najjar, B., Belghitar, Y. (2012). The information content of cash flows. Economic Issues 17(2): 57-70.
11	Al-Yahyaee, K.H. Pham, T.M., Walter, T.S. (2010). Dividend stability in a unique environment. Managerial Finance 36(10): 903-916.
12	Al-Yahyaee, K.H., Pham, T.M., Walter, T.S. (2011). Dividend smoothing when firms distribute most of their earnings as dividends. Applied Financial Economics 21(16): 1175-1183.
13	Alzahrani, M., Lasfer, M. (2009). The Impact of Taxation on Dividends: A Cross-Country Analysis. Working paper King Fahd University of Petroleum & Minerals, Dhahran.
14	Ameer, R. (2007). Dividend Payout of the Property Firms in Malaysia. Pacific Rim Property Research Journal 13(4): 451-472.
15	Ameer, R. (2008). Product market competition, regulation and dividend payout policy of Malaysian Banks. Journal of Financial Regulation and Compliance 16(4): 318-334.
16	Andres, C., Betzer, A., Goergen, M., Renneboog, L. (2009). Dividend policy of German firms: A panel data analysis of partial adjustment models. Journal of Empirical Finance 16(2): 175-187.
17	Andres, C., Betzer, A., van den Bongard, I., Goergen, M. (2014). Dividend Policy, Corporate Control and the Tax Status of the Controlling Shareholder. Working paper Schumpeter School of Business and Economics, Bergische Universität Wuppertal.
18	Andres, C., Doumet, M., Fernau, E., Theissen, E. (2015). The Lintner model revisited: Dividends versus total payouts. Journal of Banking and Finance 55: 56-69.
19	Arko, A.C., Abor, J., Adjasi, C.K.D., Amidu, M. (2014). What influence dividend decisions of firms in Sub-Saharan African? Journal of Accounting in Emerging Economies 4(1): 57-78.
20	Athari, S.A., Adaoglu, C., Bektas, E. (2016). Investor protection and dividend policy: The case of Islamic and conventional banks. Emerging Markets Review 27: 100-117.
21	Baba, N., Ueno, Y. (2008). Are stock repurchases more flexible than dividends? The case of Japanese firms. Applied Financial Economics Letters 4(5): 315-318.
22	Baiyao, Z. (2011). Dividend Policy in Mainland China and USA. Bachelor thesis Hong Kong Baptist University.
23	Baker, H.K., Chang, B., Dutta, S., Saadi, S. (2013). Canadian corporate payout policy. International Journal of Managerial Finance 9(3): 164-184.
24	Bawa, K.S., Kaur, P. (2012). Empirical validity of Dividend Policy Models in The Indian Manufacturing MSMEs. International Journal of Multidisciplinary Management Studies 2(1): 18-39.
25	Behm, U., Zimmermann, H. (1993). The empirical relationship between dividends and earnings in Germany. Zeitschrift für Wirtschafts- und Sozialwissenschaften 113(2): 225-254.
26	Benavides, J., Berggrun, L., Perafan, H. (2016). Dividend payout policies: Evidence from Latin America. Finance Research Letters 17: 197-210.
27	Benhamouda, Z. (2007). UK corporate share repurchases: an empirical analysis of corporate motives and payout policies, Durham theses, Durham University. Available at Durham E-Theses Online: http://etheses.dur.ac.uk/2137/.
28	Benzinho, J. (2004). The dividend policy of the Portuguese corporations: Evidence from Euronext Lisbon. Working paper ISCAC Coimbra Business School.
29	Bodla, B.S., Pal, K., Sura, J.S. (2007). Examining Application of Lintner's Dividend Model in Indian Banking Industry. ICFAI Journal of Bank Management 6(4): 40-59.
30	Boţoc, C., Pirtea, M. (2014). Dividend Payout-Policy Drivers: Evidence from Emerging Countries. Emerging Markets Finance and Trade 50(4): 95-112.
31	Bremberger, F., Cambini, C., Gugler, K., Rondi, L. (2016). Dividend Policy in Regulated Network Industries: Evidence from the EU. Economic Inquiry 54(1): 408–432.
32	Brittain, J.A. (1964). The Tax Structure and Corporate Dividend Policy. American Economic Review 54(3): 272-287.
33	Chan, K.F., Powell, J.G., Shi, J., Smith, T. (2016). Dividend persistence and dividend behavior. Accounting and Finance: doi: 10.1111/acfi.12208.
34	Chemmanur, T.J., He, J., Hu, G., Liu, Y.H. (2010). Is dividend smoothing universal? New insights from a comparative study of dividend policies in Hong Kong and the U.S. Journal of Corporate Finance 16(4): 413-430.
35	Chen, X., Sinha, A. K. (2016). Large Shareholders and Dividends: Game Theoretic Analysis of Shareholder Power. Working paper California State University, Bradley University.
36	Dai, Q. (2007). Influence of a Tax Reform on Dividend Clienteles. Working paper Binghamton University.
37	Darling, P.G. (1957). The Influence of Expectations and Liquidity on Dividend Policy. Journal of Political Economy 65(3): 209-224.
38	DeAngelo, H., DeAngelo, L. (2000). Controlling stockholders and the disciplinary role of corporate payout policy - a study of the Times Mirror company. Journal of Financial Economics 56(2): 153-207.
39	Desai, M.A., Foley, C.F., Hines Jr., J.R. (2001). Repatriation Taxes and Dividend Distortions. National Tax Journal 54(4): 829-851.
40	Dharan, B.G. (1988). The Association between Corporate Dividends and Current Cost Disclosure. Journal of Business Finance & Accounting 15(2): 215-230.
41	Esteban, J.M.D, Pérez, O.L.d.F. (2001). Dividend Policy of European Banks. Working paper Universidad de Burgos.
42	Feldstein, M.S. (1970). Corporate Taxation and Dividend Behaviour. Review of Economic Studies 37(1): 57-72.
43	Foerster, S.R., Sapp, S.G. (2006). The changing role of dividends: a firm-level study from the nineteenth to the twenty-first Century. Canadian Journal of Economics 39 (4): 1316-1344.
44	Garrett, I., Priestley, R. (2000). Dividend Behavior and Dividend Signaling. Journal of Financial and Quantitative Analysis 35(2): 173-189.
45	Goergen, M., Renneboog, L., Silva, L.C. de (2004). Dividend policy of German firms. A dynamic panel data analysis of partial adjustment models. Working paper Cardiff University, Oxford Economic Research Associates, Tilburg University.
46	Goncharov, I., Triest, S. v. (2011). Do fair value adjustments influence dividend policy?. Accounting and Business Research 41(1): 51-68.
47	Gugler, K., Yurtoglu, B.B. (2003). Corporate governance and dividend payout policy in Germany. European Economic Review 47(4): 731-758.
48	Gunathilaka, C. (2014). What Drives the Payout Policy? Evidence from Sri Lanka: A Dynamic Panel Data Analysis. Wayamba Journal of Management 3(2): 1-16.
49	Haddad, A.E., Al Shattarat, W.K., Al-Hamadeen, R.M. (2008). Partial-Adjustment-Models of Dividend Policy Behaviour for Industrial Jordanian Firms. Corporate Ownership & Control 5(4): 356-372.
50	Haleem, F. , Javid, A .Y. (2011). Modeling Dividend Behavior in Pakistan.Information Management and Business Review 3(6): 289-301.
51	Hayunga, D.K., Stephens, C.P. (2009). Dividend behaviour of US equity REITs. Journal of Property 26(2): 105-123.
52	Hines Jr, J.R., Desai, M.H., Foley, C.F. (2007). Dividend Policy Inside the Multinational Firm. Financial Management 36(1): 5-26.
53	Hines, J.R. Jr. (1996). Dividends and Profits - Some Unsubtle Foreign Influences. Journal of Finance 51(2): 661-689.
54	Hussain, J. (2011). Corporate dividends decisions: evidence from Saudi Arabia. Journal of Risk Finance 12(1): 41-56.
55	Hutagalung, S., Yahya, M.H., Kamarudin, F., Osman, Z. (2013). The Dividend Payout Policy – A Study on Malaysian Financial Institutions. Pertanika J. Soc. Sci. & Hum. 21(S): 127-148.
56	Kamat, M.S., Kamat, M.M. (2013). Economic reforms, determinants and stability of dividends in a dynamic setting. Journal of Asia Business Studies 7(1): 5-30.
57	Kamat, M.S., Kamt, M.M. (2012). An Application of Partial Adjustment Equation in Determining Payout Behavior using an Extended Instrumental Variable Approach. Working paper VVM's Shree Damodar College, Goa University.
58	Kanoja, S., Bhatia, B.S. (2013). Dividend Decisions and Payout Policy: An Empirical Analysis of Listed Indian Companies. Working paper University of Delhi.
59	Karathanassis, G.A., Chrysanthopoulou, E.Ch. (2005). The relationship Between Ownership Structure and Corporate Dividend Policy – Evidence from the Athens Stock Exchange. Working paper Athens University of Economics and Business.
60	Khan, T. (2006). Company Dividends and Ownership Structure: Evidence from UK Panel Data. The Economic Journal 116(510): C172-C189.
61	Kim, J., Jeon, Y. (2015). Dividend Policy and Corporate Social Responsibility: A Comparative Analysis of Multinational Enterprise Subsidiaries and Domestic Firms in Korea. Emerging Markets Finance and Trade 51(2): 306-319.
62	Kinfe, T. (2011). Determinants of Dividend payout: An Empirical Study on Bank Industry in Ethiopia. Master thesis Addis Ababa University School of Business and Public Administration Department of Accounting and Finance School of Graduate Studies.
63	Korkeamaki, T., Liljeblom, E., Pasternack, D. (2010). Tax reform and payout policy: Do shareholder clienteles or payout policy adjust?. Journal of Corporate Finance 16(4): 572-587.
64	Kumar, J. (2003). Ownership Structure and Dividend Payout Policy in India. Working paper Indira Gandhi Institute of Development Research.
65	Kumar, R., Kumar Jha, P. (2012). Determinants of Corporate Dividend Policy in India - A Study of Listed IT Companies at BSE. Working paper Faculty of Management Studies, BHU.
66	McDonald, J.G., Jacquillat, B., Nussenbaum, M. (1975). Dividend, Investment and Financing Decisions: Empirical Evidence on French Firms. Journal of Financial and Quantitative Analysis 10(5): 741-755.
67	McDonald, R., Soderstrom, N. (1986). Dividend and Share Changes: Is There a Financing Hierarchy? NBER WORKING PAPER SERIES. Working Paper No. 2029.
68	Mohsin, H.M., Ashraf, M.S. (2011). Monetary policy restriction and dividend behavior of Pakistani firms: an empirical analysis. MPRA Paper No. 34052.
69	Mollah, Sabur A. (2009). Testing Partial Adjustment Dividend Behavioral Models in Emerging Markets: Evidence from Pre and Post Market Reforms in Bangladesh. Global Journal of Business Research 3(1): 1-14.
70	Mookerjee, R. (1992). An empirical investigation of corporate dividend pay-out behaviour in an emerging market. Applied Financial Economics 2(4): 243-246.
71	Mueller, D.C. (1967). The Firm Decision Process: An Econometric Investigation. The Quarterly Journal of Economics 81(1): 58-87.
72	Naceur, S., Goaied , M., Belanes, A. (2006). On the Determinants and Dynamics of Dividend Policy. International Review of Finance 6(1-2): 1-23.
73	Naceur, S., Goaied, M., Belanes, A. (2016). A Re-examination of Dividend Policy: A Dynamic Panel Data Analysis. Working paper Institut des hautes Etudes Commerciales
74	Nakamura, A. (1985). Rational Expectations and the Firms Dividend Behavior. Review of Economics and Statistics 67(4): 606-615.
75	Nakamura, M. (1989). Asymmetry in the Dividend Behavior of US and Japanese Firms. Managerial and Decision Economics 10(4): 261-274.
76	Omet, G. (2004). Dividend Policy Behaviour in the Jordanian Capital Market. Intermtional Journal of Business 9(3): 287-300.
77	Pal, K, Goyal, P. (2007). Leading Determinants of Dividend Policy: A Case Study of the Indian Banking Industry. Decision 34 (2): 88-112.
78	Pandey, I. M., Bhat, R. (2007). Dividend behavior of Indian companies under monetary policy. Managerial Finance 33(1): 14-25.
79	Pandey, I.M. (2003). Corporate Dividend Policy and Behaviour: The Malaysian Evidence. Asian Academy of Management Journal 8(1): 17–32.
80	Perez-Gonzalez, F. (2003). Large Shareholders and Dividends: Evidence from U.S. Tax Reforms. Working paper Columbia University.
81	Persson, R. (2013). Dividend policy behavior: An analysis of firms listed at Stockholm Stock Exchange. Bachelor thesis Uppsala University, Department of Economics, EKONOMIKUM - Centre for Economic Sciences.
82	Pindado, J., Requejo, I., Torre, C. de la (2012). Do Family Firms Use Dividend Policy as a Governance Mechanism? Evidence from the Euro zone. Corporate Governance: An International Review 20(5): 413-431.
83	Powell, J.G., Shi, J., Smith, T. (2004). Dividend persistence and return predictability. Working paper School of Finance and Applied Statistics, Faculty of Economics and Commerce, The Australian National University.
84	Rahman, N. (2002). Ownership structure and dividend smoothing: cross-country evidence. Working paper University of Chicago, Graduate School of Business.
85	Raza, S. H., Zahaar, M., Hafeez, M. (2009). The Ownership Structure and Dividend Payout Policy in Pakistan: Evidence from KSE-100 index Non-financial Firms. Pakistan Journal of Education 26(1): 173-188.
86	Renneboog, L., Szilagyi, P.G. (2015). How Relevant is Dividend Policy under Low Shareholder Protection. Journal of International Financial Markets, Institutions and Money. Advance online publication. DOI: 10.1016/j.intfin.2015.01.006.
87	Renneboog, L., Trojanowski, G. (2007). Control structures and payout policy. Managerial Finance 27(3): 180-194.
88	Sembenelli, A. (1993). Signalling, Financial Hierarchy and Agency Theory as Explanations for Dividend Behavior: Evidence from Italian Firm Data. Managerial and Decision 14(1): 37-45.
89	Shinozaki, S., Uchida, K. (2015). Ownership structure and dividend smoothing: International evidence. Working paper Faculty of Economics, Kyushu University.
90	Short, H., Zhang, H., Keasey, K. (2002). The link between dividend policy and institutional ownership. Journal of Corporate Finance 8(2): 105-122.
91	Simegen, M. (2013). Determinants of Dividend Policy of Banks in Ethiopia.. Master thesis Addis Ababa Univeristy College of Accounting and Finance School of Graduate Studies.
92	Sudhahar, M., Saroja, T. (2010). Determinants of Dividend Policy in Indian Banks: An Empirical Analysis. Journal of Bank Management, 9(3): 63-75.
93	Sura, J.S., Pal, K., Bodla, B.S. (2006). Factors Influencing Dividend Policy Decisions in Banking Sector: An Indian Evidence. Amity Business Review 7(2): 64-75.
94	Tran, Q.T., Nguyen, T.T.H. (2014). Dividend Policy Behavior in Emerging Stock Markets: Evidence from Vietnamese Stock Market. International Journal of Financial Research 5(4): 85-89.
95	Trojanowski, G. (2004). Ownership structure and payout policy in the UK. Working paper. University of Exeter Business School.
96	Turnovsky, S.J. (1967). The Allocation of Corporate Profits between Dividends and Retained Earnings. Review of Economics and Statistics 49(4): 583-589.
97	Vasiliou, D., Eriotis, N. (2002). The Determinants of Dividend policy: some Greek data. European Journal of Management and Public Policy 1(2): 46-56.
98	Wang, X., Manry, D., Wandler, S. (2011). The impact of government ownership on dividend policy in China. Advances in Accounting, incorporating Advances in International Accounting 27(2): 366-372.
99	Younis, D., Javid, A.Y. (2014). Market Imperfections and Dividend Policy Decisions of Manufacturing Sector of Pakistan. PIDE Working Papers 2014:99.
100	Zameer, H., Rasool, S., Iqbal, S., Arshad, U. (2013). Determinants of Dividend Policy: A Case of Banking Sector in Pakistan. Middle-East Journal of Scientific Research 18(3): 410-424.
